# Supplementary material for: A rare natural lipid induces neuroglobin expression to prevent amyloid oligomers toxicity and retinal neurodegeneration
Source: Aging Cell. 2022 Jun 3;21(7):e13645. doi: 10.1111/acel.13645 (PMC9282837; doi:10.1111/acel.13645)
Supplement: Supplementary file 4 — Table S1 [file ACEL-21-e13645-s005.xlsx]

## Sheet: All Data
Gene	Chromosome	SAGA or TFIID dominated	Control 1 normalized to 1 CDS median	Control 2 normalized to 1 CDS median	Control 3 normalized to 1 CDS median	Tripentadecanoin 1 normalized to 1 CDS median	Tripentadecanoin 2 normalized to 1 CDS median	Tripentadecanoin 3 normalized to 1 CDS median	Average Control	Average Tripentadecanoin	Average Tripentadecanoin - Average Control		ttest pvalue	-LOG10 ttest pvalue
YKR032W	11	TFIID-dominated	0	0	0	-8.64798	-9.21643	-8.70509	0	-8.8565	-8.8565	TRUE	3.2915e-08	7.48261
YLL006W-A	12	ND	-9.01493	-6.73325	-6.54304	-10.6761	-9.21643	-9.10355	-7.43041	-9.66535	-2.23494	1.16024	0.162764	0.788442
YML047W-A	13	ND	-7.30701	-5.61829	-7.30832	-9.07233	-8.63147	-7.87645	-6.74454	-8.52675	-1.78221	0.833668	0.22874	0.640658
YDR220C	4	ND	-8.43887	-8.10062	-8.32135	-9.64798	-10.2164	-9.68029	-8.28695	-9.84823	-1.56129	0.642736	0.00123972	2.90668
YNL285W	14	TFIID-dominated	-7.67011	-7.58259	-7.4661	-9.64798	-9.21643	-8.10355	-7.57293	-8.98932	-1.41639	0.502214	0.0159758	1.79654
YML132W	13	TFIID-dominated	-6.53547	-5.38956	-5.3862	-7.34285	-6.80943	-7.37816	-5.77041	-7.17681	-1.4064	0.492012	0.049098	1.30894
YPR096C	16	TFIID-dominated	-5.31109	-5.32577	-4.87793	-5.34567	-6.24884	-7.69885	-5.1716	-6.43112	-1.25952	0.332877	0.098603	1.00611
YHL041W	8	ND	-9.00609	-8.32493	-7.62701	-9.67608	-9.21643	-9.70509	-8.31934	-9.53253	-1.21319	0.278805	0.094955	1.02248
YDR431W	4	ND	-5.67888	-5.20764	-4.589	-5.95183	-6.92037	-6.22983	-5.15851	-6.36734	-1.20884	0.273618	0.070661	1.15082
YFR034W-A	6	ND	-3.65747	-3.92861	-3.67595	-4.29116	-6.08562	-4.28193	-3.75401	-4.88624	-1.13223	0.179165	0.052398	1.28069
YFR052C-A	6	ND	-0.758218	0.215004	-0.013226	-1.24854	-1.50937	-0.918753	-0.18548	-1.22556	-1.04008	0.0566897	0.052864	1.27684
YDR384C	4	SAGA/TFIID	1.26035	1.23121	1.05384	0.163874	0.267751	0.13752	1.1818	0.189715	-0.992084	-0.0114657	0.00041581	3.38111
YBR178W	2	TFIID-dominated	-7.3234	-6.74109	-6.38392	-7.65496	-8.21643	-7.37071	-6.81614	-7.74736	-0.931229	-0.102792	0.074004	1.13074
YFR053C	6	SAGA-dominated	-1.10019	-0.24898	-0.513609	-1.43175	-1.94738	-1.17794	-0.620926	-1.51902	-0.898098	-0.155055	0.062178	1.20636
YDL124W	4	SAGA-dominated	1.42772	1.74338	1.77368	0.764817	0.768491	0.901471	1.64826	0.811593	-0.836667	-0.257275	0.0042615	2.37044
YNL036W	14	SAGA-dominated	-0.074071	0.203712	0.317402	-0.749192	-0.58082	-0.712814	0.149014	-0.680942	-0.829956	-0.268893	0.0055153	2.25843
YHR087W	8	SAGA-dominated	-1.40958	-0.491777	-0.635129	-1.79591	-1.78873	-1.43058	-0.845495	-1.67174	-0.826246	-0.275357	0.069237	1.15966
YJR151W-A	10	ND	-5.91759	-5.77408	-6.04565	-6.4936	-7.01247	-6.69574	-5.91244	-6.73394	-0.821497	-0.283673	0.0057411	2.241
YMR135W-A	13	TFIID-dominated	-4.87177	-4.77466	-4.72841	-5.1698	-5.87909	-5.69496	-4.79161	-5.58128	-0.789668	-0.340681	0.0127229	1.89541
YCR041W	3	TFIID-dominated	-3.42076	-3.43068	-3.44214	-4.02205	-4.82411	-3.78409	-3.43119	-4.21008	-0.778889	-0.36051	0.081997	1.0862
YMR107W	13	SAGA-dominated	-5.39534	-5.0482	-4.54304	-5.90136	-5.96569	-5.44405	-4.99553	-5.77037	-0.77484	-0.36803	0.085484	1.06812
YOL052C-A	15	ND	-1.89356	-1.54486	-1.1816	-2.32592	-2.34862	-2.26121	-1.54001	-2.31192	-0.77191	-0.373495	0.095659	1.01927
YOL059W	15	SAGA-dominated	1.71617	1.62346	1.71752	0.654824	1.44097	0.694834	1.68572	0.930208	-0.755509	-0.404479	0.030124	1.52109
YOR374W	15	SAGA-dominated	-1.01132	-0.503115	-0.600066	-1.28811	-1.60122	-1.47238	-0.704833	-1.45391	-0.749073	-0.416822	0.0199218	1.70067
YDR015C	4	ND	-4.92382	-4.9059	-4.72192	-5.57698	-5.86383	-5.30446	-4.85055	-5.58176	-0.73121	-0.451642	0.0086825	2.06136
YIL012W	9	ND	-5.68592	-5.99897	-5.4649	-6.08169	-6.65299	-6.5131	-5.7166	-6.41593	-0.699333	-0.515949	0.042464	1.37198
YPL230W	16	SAGA-dominated	-3.21215	-2.80747	-2.82448	-3.81635	-3.81485	-3.30312	-2.94803	-3.64478	-0.696743	-0.521301	0.031216	1.50562
YNL143C	14	TFIID-dominated	-4.48176	-4.74109	-4.87552	-5.34285	-5.42751	-5.37319	-4.69946	-5.38118	-0.681723	-0.552742	0.043676	1.35976
YPL121C	16	ND	-7.41526	-7.91158	-7.64328	-8.06302	-8.8338	-8.10355	-7.6567	-8.33346	-0.676752	-0.563301	0.060758	1.2164
YMR251W	13	TFIID-dominated	-4.51149	-4.05955	-4.20037	-4.9024	-5.24067	-4.64636	-4.25714	-4.92981	-0.672674	-0.572021	0.033603	1.47362
YGR097W	7	ND	-1.09753	-1.11917	-1.11923	-1.67942	-1.72951	-1.94027	-1.11198	-1.78307	-0.671086	-0.57543	0.0085229	2.06941
YNL198C	14	TFIID-dominated	-4.00774	-3.83728	-3.42384	-4.49048	-4.67164	-4.07717	-3.75629	-4.4131	-0.656809	-0.606455	0.068323	1.16543
YDR461W	4	ND	-4.98291	-4.97299	-4.42618	-5.75789	-5.08775	-5.47816	-4.79402	-5.44127	-0.647242	-0.627623	0.087542	1.05778
YER085C	5	ND	-5.45037	-6.04542	-5.82197	-6.84461	-6.11085	-6.23433	-5.77259	-6.3966	-0.624007	-0.680365	0.089623	1.04758
YGL209W	7	SAGA-dominated	-1.57408	-0.906726	-1.21898	-1.82724	-1.77837	-1.87414	-1.23326	-1.82658	-0.593321	-0.753114	0.118998	0.92446
YMR291W	13	SAGA-dominated	-1.75325	-1.1509	-1.24501	-2.04127	-2.02353	-1.83572	-1.38305	-1.96684	-0.583789	-0.776482	0.052083	1.2833
YGR043C	7	SAGA-dominated	-3.6744	-3.58574	-3.18052	-3.93219	-4.15449	-4.09106	-3.48022	-4.05925	-0.579026	-0.788301	0.041643	1.38046
YKL051W	11	SAGA/TFIID	-0.528824	-0.559039	-0.535294	-1.15544	-1.24275	-0.960304	-0.541052	-1.1195	-0.578448	-0.78974	0.00120305	2.91972
YOR121C	15	SAGA-dominated	-2.06817	-1.46846	-1.61548	-2.18043	-2.50259	-2.19436	-1.71737	-2.29246	-0.575088	-0.798146	0.057838	1.23779
YCR025C	3	TFIID-dominated	-4.05702	-4.17899	-4.30886	-4.66065	-5.23254	-4.37133	-4.18162	-4.75484	-0.573215	-0.802852	0.068182	1.16633
YMR096W	13	SAGA-dominated	2.10628	1.95064	2.09892	1.54456	1.45158	1.44276	2.05194	1.47963	-0.57231	-0.805132	0.0009638	3.01601
YBL073W	2	TFIID-dominated	-3.56051	-3.46254	-3.12141	-4.16419	-4.13494	-3.56052	-3.38149	-3.95322	-0.571731	-0.806592	0.079121	1.10171
YER088C-A	5	ND	-0.298855	-0.436418	-0.853668	-1.19119	-1.01741	-1.09354	-0.529647	-1.10071	-0.571067	-0.808268	0.04082	1.38913
YER084W-A	5	ND	-5.48329	-5.90401	-5.92616	-6.66196	-6.11085	-6.23433	-5.77115	-6.33571	-0.564561	-0.8248	0.065775	1.18194
YLR342W-A	12	ND	-2.45075	-2.32899	-2.31035	-2.83696	-3.12152	-2.81062	-2.36336	-2.92303	-0.55967	-0.837353	0.0042169	2.37501
YBR144C	2	TFIID-dominated	-6.54185	-6.44618	-6.62971	-7.34285	-6.8338	-7.09943	-6.53925	-7.09203	-0.55278	-0.855224	0.0169033	1.77203
YOR120W	15	SAGA-dominated	-1.89509	-1.31146	-1.3948	-2.09359	-2.13534	-2.01576	-1.53378	-2.08156	-0.547781	-0.86833	0.111924	0.951077
YML100W-A	13	TFIID-dominated	-3.63987	-3.42322	-3.21576	-4.1845	-3.8654	-3.86214	-3.42629	-3.97068	-0.544394	-0.877278	0.031818	1.49733
YIL057C	9	ND	-4.66515	-5.20493	-4.92989	-5.48581	-5.53086	-5.40882	-4.93332	-5.47516	-0.54184	-0.884061	0.098239	1.00772
YCR061W	3	TFIID-dominated	-2.08518	-2.26247	-2.38491	-2.78336	-2.79097	-2.72074	-2.24419	-2.76502	-0.520833	-0.941107	0.0077787	2.10909
YGR096W	7	TFIID-dominated	-1.86919	-1.84746	-2.05113	-2.56301	-2.41821	-2.3436	-1.92259	-2.44161	-0.519014	-0.946154	0.0048394	2.31521
YLR120W-A	12	ND	-1.60542	-1.36039	-1.25783	-1.94879	-2.09518	-1.73218	-1.40788	-1.92538	-0.517505	-0.950355	0.025496	1.59353
YCL048W-A	3	ND	-5.54505	-5.32409	-5.04835	-5.85863	-5.69054	-5.88174	-5.30583	-5.8103	-0.504472	-0.987154	0.045025	1.34655
YDR222W	4	SAGA-dominated	-0.0817284	-0.171275	0.0841547	-0.916318	-0.241342	-0.52025	-0.0562829	-0.559303	-0.50302	-0.991311	0.058897	1.22991
YLR269C	12	TFIID-dominated	-3.01671	-3.07258	-2.70185	-3.13718	-4.04858	-3.10793	-2.93038	-3.43123	-0.50085	-0.997549	0.170343	0.768676
YEL045C	5	TFIID-dominated	-4.33193	-4.4805	-4.27513	-4.66196	-5.36546	-4.56158	-4.36252	-4.863	-0.500483	-0.998608	0.089442	1.04846
YOL118C	15	TFIID-dominated	-1.85746	-1.81499	-1.93125	-2.3589	-2.40669	-2.32714	-1.8679	-2.36424	-0.496341	-1.0106	0.00036088	3.44264
YJR149W	10	SAGA/TFIID	-3.81747	-3.86152	-3.82583	-4.04926	-4.61112	-4.33236	-3.83494	-4.33092	-0.495974	-1.01166	0.073437	1.13409
YMR095C	13	TFIID-dominated	-0.276404	-0.318129	-0.373183	-0.768446	-0.833872	-0.844576	-0.322572	-0.815631	-0.49306	-1.02017	0.00021865	3.66025
YPL058C	16	SAGA-dominated	-2.23332	-2.41445	-2.41375	-2.73146	-2.95492	-2.85071	-2.35384	-2.8457	-0.491855	-1.0237	0.0055983	2.25194
YER175C	5	SAGA-dominated	0.0329996	-0.0904413	0.08848	-0.416806	-0.494692	-0.524548	0.0103461	-0.478682	-0.489028	-1.03201	0.00189735	2.72185
YIR034C	9	SAGA-dominated	-0.126466	-0.25809	-0.244978	-0.597865	-0.881034	-0.612393	-0.209845	-0.697097	-0.487252	-1.03726	0.0058396	2.23362
YGL162W	7	SAGA-dominated	-2.01664	-1.51911	-2.00657	-2.23488	-2.42273	-2.33968	-1.84744	-2.33243	-0.48499	-1.04397	0.074164	1.12981
YBR047W	2	ND	-2.80922	-2.43517	-2.49355	-2.95508	-3.32197	-2.89833	-2.57931	-3.05846	-0.479143	-1.06147	0.047956	1.31916
YDR247W	4	SAGA-dominated	-2.34014	-2.2345	-1.96276	-2.78992	-2.76058	-2.41691	-2.17913	-2.6558	-0.47667	-1.06894	0.049783	1.30292
YGR068W-A	7	ND	-1.36291	-1.3212	-1.3645	-1.899	-1.80233	-1.7658	-1.34954	-1.82237	-0.472837	-1.08058	0.00022143	3.65476
YPL055C	16	TFIID-dominated	-0.667855	-0.572373	-0.61109	-1.06404	-1.07985	-1.11895	-0.617106	-1.08762	-0.47051	-1.0877	0.000180203	3.74424
YMR062C	13	TFIID-dominated	1.17234	1.01015	1.12289	0.69626	0.59416	0.610833	1.1018	0.633751	-0.468045	-1.09528	0.00162035	2.79039
YNL160W	14	SAGA-dominated	1.37475	1.38036	1.49965	0.850737	0.929966	1.07044	1.41825	0.95038	-0.467872	-1.09581	0.0031154	2.50649
YGL179C	7	SAGA/TFIID	-2.2942	-2.22032	-1.85748	-2.71865	-2.6953	-2.36072	-2.124	-2.59156	-0.467558	-1.09678	0.070961	1.14898
YOR379C	15	ND	-3.95812	-4.30901	-3.93614	-4.41589	-4.81245	-4.36854	-4.06776	-4.53229	-0.464535	-1.10614	0.058979	1.2293
YBR221W-A	2	ND	-2.91603	-3.04698	-2.60007	-3.35516	-3.40165	-3.18552	-2.85436	-3.31411	-0.459749	-1.12108	0.050138	1.29983
YJR109C	10	SAGA-dominated	1.02359	0.574127	0.853128	0.420724	0.342181	0.312725	0.81695	0.358543	-0.458407	-1.1253	0.037137	1.43019
YHR094C	8	SAGA-dominated	1.99233	1.83765	1.84266	1.46822	1.47687	1.35316	1.89088	1.43275	-0.458131	-1.12617	0.002639	2.57856
YER088W-B	5	ND	1.15045	0.924944	0.650779	0.397551	0.585866	0.380003	0.908724	0.454473	-0.454251	-1.13844	0.057681	1.23897
YDR510C-A	4	ND	0.942912	1.24225	1.13795	0.580123	0.589414	0.804245	1.1077	0.657927	-0.449775	-1.15272	0.019256	1.71543
YDL222C	4	SAGA-dominated	-3.40672	-3.81936	-3.70221	-3.96044	-4.13494	-4.16799	-3.64276	-4.08779	-0.445031	-1.16802	0.044776	1.34895
YLR152C	12	TFIID-dominated	-1.72628	-1.56693	-1.56196	-2.31298	-1.78143	-2.08664	-1.61839	-2.06035	-0.441959	-1.17802	0.043656	1.35996
YHR018C	8	SAGA-dominated	2.43438	2.20765	2.43174	1.99756	1.78321	1.96795	2.35792	1.91624	-0.44168	-1.17893	0.0121431	1.91567
YIL117C	9	SAGA-dominated	-0.166086	0.0140732	-0.146796	-0.641968	-0.655666	-0.324685	-0.0996031	-0.540773	-0.44117	-1.18059	0.020543	1.68734
YNL142W	14	SAGA-dominated	-2.15891	-2.15108	-2.27394	-2.81464	-2.7496	-2.33372	-2.19464	-2.63266	-0.438013	-1.19096	0.041257	1.3845
YJL027C	10	ND	-2.37459	-2.35108	-2.40453	-2.57512	-3.15954	-2.69775	-2.37674	-2.8108	-0.434065	-1.20402	0.105523	0.976653
YML007C-A	13	ND	-2.98853	-3.13834	-2.86463	-3.26514	-3.63057	-3.39762	-2.99717	-3.43111	-0.433942	-1.20443	0.028197	1.5498
YLR187W	12	TFIID-dominated	-2.61791	-2.8348	-2.85204	-3.18513	-3.01247	-3.40755	-2.76825	-3.20172	-0.433463	-1.20602	0.0314	1.50307
YMR108W	13	TFIID-dominated	1.9433	1.80999	1.79568	1.44979	1.44078	1.36292	1.84966	1.41783	-0.431825	-1.21148	0.00195864	2.70805
YDR094W	4	TFIID-dominated	-0.325421	-0.340288	-0.682314	-1.01923	-0.824711	-0.797773	-0.449341	-0.88057	-0.431229	-1.21347	0.036877	1.43324
YOL119C	15	SAGA-dominated	-0.766258	-0.811003	-0.678087	-1.05026	-1.3252	-1.16941	-0.751783	-1.18162	-0.42984	-1.21813	0.0064212	2.19238
YMR232W	13	SAGA-dominated	-4.95689	-4.20803	-4.82583	-4.96261	-5.26051	-5.04927	-4.66358	-5.0908	-0.427212	-1.22698	0.19272	0.715073
YFR055W	6	SAGA-dominated	-0.526257	-0.819622	-0.766318	-1.1165	-1.3472	-0.925303	-0.704066	-1.12967	-0.425602	-1.23242	0.047536	1.32298
YJL077W-B	10	ND	-2.19724	-2.01209	-2.05453	-2.55191	-2.5472	-2.44155	-2.08795	-2.51356	-0.425602	-1.23242	0.0038423	2.41541
YCL025C	3	SAGA-dominated	0.0365054	-0.0226468	0.120866	-0.24867	-0.38173	-0.510937	0.044908	-0.380446	-0.425354	-1.23326	0.0064573	2.18995
YGL125W	7	TFIID-dominated	-0.159528	-0.40269	-0.393003	-0.733985	-0.806263	-0.681119	-0.318407	-0.740455	-0.422048	-1.24452	0.0127208	1.89549
YBR269C	2	TFIID-dominated	-0.922526	-0.710276	-0.609963	-1.17112	-1.23212	-1.10184	-0.747588	-1.16836	-0.420772	-1.24889	0.0175776	1.75504
YIR030W-A	9	ND	-2.71135	-2.53783	-2.38463	-2.98871	-3.1743	-2.71634	-2.5446	-2.95978	-0.415181	-1.26819	0.06144	1.21155
YBR294W	2	TFIID-dominated	-2.34896	-2.39824	-2.3287	-2.65041	-2.87935	-2.78729	-2.35863	-2.77235	-0.413718	-1.27328	0.0027755	2.55666
YOR348C	15	ND	-5.61966	-5.58561	-5.62836	-5.96261	-6.12582	-5.98553	-5.61121	-6.02465	-0.413442	-1.27424	0.00085618	3.06743
YDR070C	4	ND	-2.76134	-2.62579	-2.54471	-3.10767	-3.14794	-2.90625	-2.64395	-3.05396	-0.410007	-1.28628	0.0138231	1.85939
YNR058W	14	TFIID-dominated	-2.80318	-2.91713	-2.78476	-3.16949	-3.35881	-3.20271	-2.83502	-3.24367	-0.408647	-1.29107	0.0039435	2.40412
YJR148W	10	TFIID-dominated	0.742698	0.716943	0.533759	0.274073	0.251122	0.242615	0.664467	0.255937	-0.40853	-1.29149	0.03114	1.50668
YMR086C-A	13	TFIID-dominated	-2.54465	-2.39077	-2.14194	-2.69506	-2.97096	-2.63013	-2.35912	-2.76538	-0.406258	-1.29953	0.06534	1.18482
YIL036W	9	TFIID-dominated	-1.12684	-0.983212	-1.02314	-1.47594	-1.48079	-1.39252	-1.0444	-1.44975	-0.405352	-1.30275	0.00175697	2.75524
YDL221W	4	TFIID-dominated	-2.57921	-2.66686	-2.72534	-3.0593	-3.17041	-2.95128	-2.65714	-3.06033	-0.403197	-1.31044	0.0054358	2.26474
YDL204W	4	SAGA-dominated	-3.08781	-2.94673	-3.04678	-3.57471	-3.49062	-3.21634	-3.0271	-3.42723	-0.400121	-1.32149	0.021981	1.65795
YJR020W	10	TFIID-dominated	-4.21024	-4.27727	-3.6541	-4.5965	-4.29535	-4.42988	-4.04721	-4.44058	-0.393373	-1.34603	0.172844	0.762346
YDR001C	4	SAGA-dominated	-0.3602	-0.260178	-0.236548	-0.617518	-0.770367	-0.644791	-0.285642	-0.677559	-0.391917	-1.35138	0.0026439	2.57775
YGR256W	7	SAGA-dominated	-3.83176	-4.07452	-4.07529	-4.45213	-4.29747	-4.40501	-3.99386	-4.38487	-0.391012	-1.35472	0.0187954	1.72595
YOR185C	15	TFIID-dominated	-0.642595	-0.529698	-0.643772	-0.98112	-1.19889	-0.805348	-0.605355	-0.995121	-0.389766	-1.35932	0.023898	1.62164
YPL111W	16	SAGA-dominated	0.461275	0.535138	0.397881	0.0932153	0.03015	0.106188	0.464765	0.0765178	-0.388247	-1.36495	0.00143739	2.84243
YMR042W	13	TFIID-dominated	-0.970599	-0.943472	-1.13881	-1.53654	-1.34768	-1.3317	-1.01763	-1.40531	-0.387679	-1.36707	0.0118162	1.92752
YMR315W	13	SAGA-dominated	0.893255	0.996014	0.960225	0.572178	0.44722	0.668354	0.949832	0.562584	-0.387247	-1.36867	0.0041155	2.38558
YDR509W	4	TFIID-dominated	0.693941	1.02356	1.18997	0.55445	0.691513	0.509868	0.969157	0.585277	-0.383879	-1.38127	0.07848	1.10524
YJL108C	10	SAGA-dominated	-2.30514	-2.29254	-2.40432	-2.54272	-2.87394	-2.72774	-2.334	-2.7148	-0.380802	-1.39289	0.015776	1.802
YIL055C	9	ND	-3.65877	-3.621	-3.82583	-4.09137	-3.99647	-4.15254	-3.70187	-4.08013	-0.37826	-1.40255	0.0092971	2.03165
YJL083W	10	TFIID-dominated	-2.52507	-2.77099	-2.57697	-2.99009	-2.91339	-3.09477	-2.62434	-2.99942	-0.375071	-1.41476	0.0164989	1.78255
YLL028W	12	SAGA-dominated	-0.647261	-0.780294	-0.84746	-1.10276	-1.07583	-1.21638	-0.758338	-1.13166	-0.373319	-1.42152	0.0082811	2.08191
YNL190W	14	SAGA-dominated	2.09248	1.8381	1.73399	1.63564	1.31172	1.59775	1.88819	1.51504	-0.373155	-1.42215	0.068036	1.16726
YJL107C	10	SAGA-dominated	-2.76745	-2.79735	-2.41252	-2.80629	-3.07862	-3.21027	-2.65911	-3.03173	-0.372621	-1.42422	0.106995	0.970637
YDL066W	4	TFIID-dominated	1.64637	1.55168	1.34021	1.16026	1.12011	1.14573	1.51276	1.14203	-0.370722	-1.43159	0.065362	1.18467
YGR137W	7	SAGA-dominated	0.748137	0.749745	0.871845	0.362111	0.362522	0.544778	0.789909	0.423137	-0.366772	-1.44704	0.0071034	2.14853
YNL241C	14	SAGA-dominated	1.23931	1.29952	1.2147	0.87889	0.936828	0.843922	1.25118	0.886546	-0.364632	-1.45549	0.00061784	3.20912
YGR138C	7	SAGA-dominated	1.30845	1.01572	1.21913	0.486574	0.950837	1.01441	1.1811	0.817272	-0.363826	-1.45868	0.105262	0.977728
YLR053C	12	SAGA-dominated	-3.52897	-3.56668	-3.45333	-3.61821	-4.32673	-3.69186	-3.51632	-3.87893	-0.36261	-1.46351	0.152236	0.817483
YIR036W-A	9	ND	-0.677056	-0.488249	-0.409519	-0.888585	-0.988942	-0.774788	-0.524941	-0.884105	-0.359163	-1.47729	0.025243	1.59786
YNL103W-A	14	ND	1.16449	1.09256	1.22029	0.855609	0.72034	0.82806	1.15911	0.801336	-0.357776	-1.48287	0.0028817	2.54035
YHR089C	8	TFIID-dominated	3.03123	2.96055	2.9324	2.73112	2.23155	2.90458	2.97473	2.62241	-0.352315	-1.50506	0.132019	0.879364
YOR375C	15	TFIID-dominated	2.50929	2.68384	2.42548	2.23702	2.13339	2.19152	2.53954	2.18731	-0.352229	-1.50541	0.0173838	1.75986
YOR267C	15	SAGA-dominated	-0.311178	-0.345743	-0.352551	-0.84331	-0.48214	-0.740673	-0.33649	-0.688708	-0.352217	-1.50546	0.072817	1.13777
YLR322W	12	TFIID-dominated	-1.47713	-1.17894	-1.20137	-1.68312	-1.60663	-1.61766	-1.28581	-1.6358	-0.349991	-1.51461	0.02882	1.54031
YOL126C	15	SAGA-dominated	1.67733	1.59739	1.57044	1.28887	1.2525	1.25576	1.61505	1.26571	-0.349342	-1.51729	0.00076094	3.11865
YMR141C	13	TFIID-dominated	-2.93816	-2.9983	-2.76085	-3.00222	-3.31203	-3.42311	-2.8991	-3.24579	-0.346689	-1.52828	0.073577	1.13326
YNR019W	14	TFIID-dominated	-0.898458	-0.889955	-0.848737	-1.21524	-1.26538	-1.19293	-0.87905	-1.22452	-0.345466	-1.53339	0.000177842	3.74997
YER069W	5	SAGA-dominated	0.482121	0.169034	0.470655	0.135823	-0.0300431	-0.0181537	0.373937	0.0292087	-0.344728	-1.53647	0.044539	1.35126
YHR071W	8	SAGA-dominated	2.15224	2.0862	2.0745	1.77094	1.71566	1.79233	2.10431	1.75964	-0.344668	-1.53672	0.00053638	3.27053
YKL052C	11	TFIID-dominated	-0.765617	-0.621353	-0.734364	-1.09617	-1.08752	-0.967622	-0.707111	-1.05044	-0.343327	-1.54234	0.0052573	2.27924
YPL250C	16	SAGA-dominated	0.834229	0.892061	0.858128	0.439487	0.438265	0.677735	0.861473	0.518496	-0.342977	-1.54381	0.0106375	1.97316
YJR115W	10	SAGA-dominated	-3.02825	-2.7072	-2.73805	-3.06249	-3.33197	-3.10638	-2.8245	-3.16695	-0.342447	-1.54605	0.059358	1.22652
YGR035W-A	7	ND	-1.36766	-1.14842	-1.16831	-1.77968	-1.47211	-1.4598	-1.22813	-1.57053	-0.342401	-1.54624	0.045179	1.34506
YOR130C	15	TFIID-dominated	-0.666635	-0.693365	-0.496868	-0.932399	-1.18184	-0.762108	-0.618956	-0.958782	-0.339826	-1.55713	0.059861	1.22286
YOR302W	15	SAGA-dominated	1.1042	0.976424	1.30603	0.863232	0.812055	0.69201	1.12888	0.789099	-0.339784	-1.55731	0.042979	1.36674
YHR033W	8	TFIID-dominated	-2.31542	-2.48862	-2.71489	-2.84141	-2.90832	-2.78533	-2.50631	-2.84502	-0.338712	-1.56187	0.058736	1.2311
YGL180W	7	TFIID-dominated	-3.3279	-3.21309	-3.24035	-3.66131	-3.54998	-3.58465	-3.26045	-3.59865	-0.338198	-1.56406	0.002163	2.66494
YGL009C	7	TFIID-dominated	3.23862	3.0543	3.14546	2.9134	2.73865	2.7726	3.14613	2.80822	-0.33791	-1.56529	0.0116446	1.93388
YLR375W	12	TFIID-dominated	0.777536	0.648656	0.635385	0.278027	0.315059	0.455602	0.687192	0.349563	-0.33763	-1.56649	0.0089769	2.04687
YGL007W	7	TFIID-dominated	-3.90304	-4.0613	-3.7614	-4.06336	-4.35348	-4.32103	-3.90858	-4.24596	-0.337374	-1.56758	0.058141	1.23552
YIR035C	9	SAGA/TFIID	0.61414	0.707923	0.805189	0.286018	0.240729	0.593417	0.709084	0.373388	-0.335696	-1.57477	0.050677	1.29519
YHR182C-A	8	ND	2.889	2.97998	2.88047	2.72842	2.43757	2.58243	2.91648	2.58281	-0.333675	-1.58348	0.0164608	1.78355
YLR120C	12	SAGA-dominated	-0.36464	-0.234153	-0.37313	-0.72005	-0.72245	-0.530178	-0.323975	-0.657559	-0.333585	-1.58387	0.0126043	1.89948
YGL197W	7	TFIID-dominated	-1.85315	-1.97344	-1.9486	-2.17768	-2.3173	-2.27926	-1.92506	-2.25808	-0.333016	-1.58633	0.0039828	2.39981
YIL030W-A	9	ND	-1.88433	-1.64119	-1.55733	-1.97396	-2.12975	-1.9702	-1.69428	-2.02464	-0.330356	-1.5979	0.045038	1.34642
YDR216W	4	TFIID-dominated	-2.1221	-2.32947	-2.10144	-2.4733	-2.54065	-2.52254	-2.18434	-2.51216	-0.327824	-1.60901	0.0152554	1.81658
YOL035C	15	TFIID-dominated	-0.823359	-0.867227	-0.689811	-1.17862	-1.16203	-1.02039	-0.793466	-1.12035	-0.32688	-1.61317	0.0123821	1.90721
YBL070C	2	ND	-1.0672	-1.14831	-0.749656	-1.27663	-1.36493	-1.29991	-0.988389	-1.31382	-0.325434	-1.61956	0.078265	1.10643
YGR121C	7	SAGA-dominated	-1.54181	-1.43676	-1.43777	-1.7934	-1.8208	-1.77428	-1.47211	-1.79616	-0.32405	-1.62571	0.00128235	2.89199
YBR212W	2	TFIID-dominated	-1.35894	-1.33992	-1.3801	-1.64353	-1.73252	-1.67316	-1.35965	-1.68307	-0.323418	-1.62853	0.00026172	3.58216
YER079C-A	5	ND	-0.235413	-0.0429598	-0.0917678	-0.257404	-0.761874	-0.319083	-0.12338	-0.44612	-0.32274	-1.63155	0.106558	0.972414
YHL019W-A	8	ND	-1.5496	-1.45543	-1.42333	-1.63015	-2.06134	-1.70307	-1.47612	-1.79819	-0.322067	-1.63457	0.062538	1.20386
YGR136W	7	SAGA-dominated	0.788432	0.82619	0.89198	0.435595	0.480969	0.625944	0.835534	0.514169	-0.321364	-1.63772	0.006744	2.17108
YER052C	5	SAGA-dominated	0.878684	0.781623	0.882152	0.614192	0.439763	0.526711	0.847487	0.526888	-0.320598	-1.64116	0.0052222	2.28215
YGR127W	7	TFIID-dominated	-2.11712	-1.97612	-1.81338	-2.26333	-2.43497	-2.16853	-1.96888	-2.28894	-0.320068	-1.64355	0.055077	1.25903
YMR102C	13	TFIID-dominated	-1.39457	-1.3948	-1.18009	-1.66745	-1.82004	-1.44009	-1.32315	-1.64253	-0.319373	-1.64669	0.071162	1.14775
YLR205C	12	TFIID-dominated	-3.70911	-3.26197	-3.58753	-3.84116	-3.82525	-3.84855	-3.51953	-3.83832	-0.318786	-1.64934	0.163917	0.785376
YOR223W	15	TFIID-dominated	-1.84112	-1.59905	-1.67193	-2.01056	-2.08577	-1.95822	-1.70403	-2.01818	-0.314148	-1.67048	0.020499	1.68827
YLR328W	12	TFIID-dominated	-0.815236	-0.726724	-0.624301	-1.00203	-1.05603	-1.05027	-0.722087	-1.03611	-0.314021	-1.67107	0.0075986	2.11927
YNL078W	14	TFIID-dominated	-0.855781	-0.377195	-0.781981	-0.934276	-1.08733	-0.929074	-0.671652	-0.983561	-0.311908	-1.68081	0.14264	0.845759
YDL210W	4	SAGA-dominated	-4.66471	-4.63961	-4.50159	-4.8501	-5.05573	-4.83508	-4.60197	-4.91364	-0.311667	-1.68192	0.021419	1.6692
YKL023W	11	TFIID-dominated	-0.572448	-0.54189	-0.498758	-0.743508	-1.01091	-0.792598	-0.537699	-0.849006	-0.311307	-1.68359	0.0153759	1.81316
YHL016C	8	SAGA-dominated	-3.54826	-3.7185	-3.74849	-3.90708	-4.01741	-4.0224	-3.67175	-3.98229	-0.310545	-1.68712	0.0163989	1.78519
YDL184C	4	TFIID-dominated	6.12599	6.423	6.29888	5.97335	5.84744	6.09774	6.28262	5.97284	-0.309779	-1.69069	0.053421	1.27229
YIL121W	9	SAGA-dominated	0.956918	0.969918	0.91085	0.623775	0.530924	0.755438	0.945895	0.636712	-0.309183	-1.69347	0.00782	2.10679
YJL088W	10	SAGA-dominated	0.00849628	-0.00910717	-0.0634579	-0.265447	-0.562637	-0.163304	-0.0213563	-0.330463	-0.309106	-1.69382	0.0486	1.31336
YMR140W	13	TFIID-dominated	-1.91627	-1.77494	-1.76233	-2.11814	-2.19032	-2.07165	-1.81784	-2.12671	-0.30886	-1.69497	0.0075431	2.12245
YPL223C	16	SAGA-dominated	-3.48759	-3.4969	-3.85302	-3.85586	-3.89958	-4.00529	-3.61251	-3.92025	-0.307739	-1.70022	0.077517	1.1106
YBR068C	2	SAGA-dominated	1.69521	1.61753	1.63134	1.30877	1.22969	1.48422	1.64803	1.34089	-0.307133	-1.70306	0.0145412	1.8374
YLR343W	12	TFIID-dominated	-1.93233	-1.78302	-1.93197	-2.1965	-2.19258	-2.17809	-1.88244	-2.18906	-0.306613	-1.70551	0.03182	1.4973
YGR268C	7	TFIID-dominated	-0.974618	-0.999597	-1.19791	-1.27474	-1.58033	-1.22893	-1.05738	-1.36134	-0.303963	-1.71803	0.070598	1.15121
YDR204W	4	TFIID-dominated	-1.15019	-0.999177	-0.974363	-1.19531	-1.67732	-1.16139	-1.04124	-1.34467	-0.30343	-1.72056	0.134258	0.87206
YOR383C	15	TFIID-dominated	-0.743705	-0.747434	-0.898162	-1.12228	-1.22744	-0.949488	-0.796433	-1.09974	-0.303303	-1.72117	0.030998	1.50867
YPL159C	16	TFIID-dominated	-0.985783	-1.10003	-0.984875	-1.35473	-1.32836	-1.29146	-1.02356	-1.32485	-0.301289	-1.73078	0.0025567	2.59232
YJR116W	10	TFIID-dominated	-1.39574	-1.4972	-1.29679	-1.8166	-1.67468	-1.60029	-1.39658	-1.69719	-0.300613	-1.73402	0.024483	1.61114
YKL096W	11	SAGA-dominated	1.38119	1.27978	1.46958	1.23624	0.828456	1.16627	1.37685	1.07699	-0.29986	-1.73764	0.079405	1.10015
YGR237C	7	TFIID-dominated	-2.01796	-1.88976	-1.67206	-2.07285	-2.35536	-2.04841	-1.85993	-2.15887	-0.298944	-1.74205	0.102403	0.989687
YOR181W	15	SAGA-dominated	-1.36382	-1.46684	-1.679	-1.80833	-1.74496	-1.84115	-1.50322	-1.79815	-0.294928	-1.76156	0.044623	1.35044
YIL056W	9	TFIID-dominated	-1.68103	-1.73611	-1.70836	-1.87374	-2.12152	-2.00505	-1.7085	-2.0001	-0.291602	-1.77793	0.0126844	1.89673
YBR156C	2	TFIID-dominated	-2.42112	-2.39896	-2.53509	-2.71819	-2.69193	-2.81983	-2.45172	-2.74332	-0.291596	-1.77796	0.0071634	2.14488
YOR083W	15	ND	-1.60469	-1.76269	-1.87091	-1.95521	-2.09741	-2.04927	-1.7461	-2.03396	-0.287867	-1.79652	0.036423	1.43862
YGL218W	7	TFIID-dominated	-1.27868	-1.48791	-1.45535	-1.61826	-1.74873	-1.7158	-1.40731	-1.69426	-0.286948	-1.80114	0.023804	1.62335
YBL033C	2	TFIID-dominated	-0.386024	-0.263809	-0.27301	-0.534331	-0.680917	-0.565863	-0.307615	-0.593704	-0.286089	-1.80546	0.0080604	2.09364
YJL172W	10	SAGA-dominated	0.104723	0.0775906	-0.170011	-0.224662	-0.327951	-0.291645	0.00410083	-0.281419	-0.28552	-1.80834	0.040881	1.38848
YPL219W	16	TFIID-dominated	-3.10905	-2.96492	-2.87893	-3.22015	-3.415	-3.16773	-2.9843	-3.26763	-0.283327	-1.81946	0.046056	1.33671
YOR027W	15	TFIID-dominated	1.32829	1.60903	1.55256	1.19096	1.19601	1.25448	1.49663	1.21382	-0.28281	-1.8221	0.037596	1.42486
YER097W	5	TFIID-dominated	-5.3347	-5.48426	-5.27936	-5.80738	-5.6164	-5.51515	-5.3661	-5.64631	-0.280206	-1.83544	0.051561	1.28768
YGL026C	7	TFIID-dominated	1.66761	1.51205	1.51545	1.37781	1.24418	1.23337	1.56504	1.28512	-0.27992	-1.83691	0.0172994	1.76197
YHR208W	8	TFIID-dominated	3.43412	3.23641	3.1791	3.06084	2.93289	3.01721	3.28321	3.00365	-0.279566	-1.83874	0.038499	1.41455
YHR030C	8	SAGA-dominated	0.749922	0.740847	0.928803	0.507462	0.396294	0.678674	0.806524	0.527477	-0.279047	-1.84142	0.052896	1.27658
YIR038C	9	SAGA-dominated	-0.758508	-0.558513	-0.574341	-0.850496	-1.09092	-0.783308	-0.630454	-0.908243	-0.277789	-1.84794	0.06282	1.2019
YGL117W	7	SAGA-dominated	-0.179131	-0.259598	0.0497413	-0.309359	-0.562611	-0.34567	-0.129663	-0.40588	-0.276217	-1.85613	0.090719	1.0423
YIR006C	9	TFIID-dominated	-0.6435	-0.783475	-0.841447	-0.970442	-0.907916	-1.21402	-0.756141	-1.03079	-0.274653	-1.86432	0.061395	1.21187
YNR069C	14	TFIID-dominated	-3.2795	-3.32199	-3.12521	-3.55161	-3.55198	-3.44667	-3.24223	-3.51675	-0.274518	-1.86503	0.020341	1.69163
YIL051C	9	TFIID-dominated	1.7032	1.89505	2.14385	1.68609	1.55963	1.67671	1.91403	1.64081	-0.273226	-1.87184	0.124256	0.905683
YPR076W	16	TFIID-dominated	-0.41878	-0.394113	-0.536839	-0.731084	-0.84994	-0.587686	-0.449911	-0.722903	-0.272993	-1.87307	0.032298	1.49082
YHR028W-A	8	ND	-2.84498	-3.12572	-2.88206	-3.22628	-3.26775	-3.17727	-2.95092	-3.22377	-0.272849	-1.87382	0.045598	1.34105
YBR016W	2	TFIID-dominated	0.0160771	0.13375	0.0804614	-0.221838	-0.147705	-0.215613	0.0767628	-0.195052	-0.271815	-1.87931	0.0032214	2.49196
YOL050C	15	TFIID-dominated	-0.688906	-0.788387	-0.731819	-0.977575	-0.983745	-1.06276	-0.736371	-1.00803	-0.271654	-1.88016	0.0024612	2.60885
YCR091W	3	SAGA-dominated	-3.41043	-3.27778	-3.4234	-3.50082	-3.6981	-3.72754	-3.37054	-3.64215	-0.271614	-1.88037	0.032622	1.48649
YLR299W	12	TFIID-dominated	-1.87554	-1.70638	-1.72228	-2.0057	-2.17154	-1.93805	-1.76807	-2.03843	-0.270366	-1.88701	0.033936	1.46934
YML057C-A	13	ND	-1.28787	-1.16191	-1.25476	-1.48757	-1.63877	-1.38713	-1.23484	-1.50449	-0.269647	-1.89086	0.02672	1.57316
YNL300W	14	SAGA-dominated	1.2371	1.36031	1.22889	1.1369	0.770777	1.1121	1.27544	1.00659	-0.268841	-1.89517	0.082965	1.08111
YNL104C	14	SAGA-dominated	2.32529	2.18531	1.98771	1.93518	1.95545	1.80244	2.1661	1.89769	-0.268416	-1.89746	0.075461	1.12228
YHL027W	8	TFIID-dominated	-0.315483	-0.417117	-0.37538	-0.577907	-0.730787	-0.602408	-0.369327	-0.637034	-0.267708	-1.90127	0.007537	2.1228
YJR014W	10	TFIID-dominated	0.603308	0.785276	0.740444	0.356421	0.459742	0.512014	0.709676	0.442726	-0.26695	-1.90536	0.020582	1.68651
YOR208W	15	SAGA-dominated	-1.96446	-2.13428	-2.0513	-2.23123	-2.43322	-2.28441	-2.05001	-2.31629	-0.266273	-1.90902	0.02536	1.59585
YLR219W	12	TFIID-dominated	-1.47661	-1.36892	-1.36295	-1.63503	-1.82748	-1.54249	-1.40283	-1.66833	-0.265506	-1.91318	0.037156	1.42997
YPL252C	16	TFIID-dominated	1.02286	0.777606	0.647188	0.54678	0.638168	0.467107	0.815883	0.550685	-0.265198	-1.91486	0.106098	0.974293
YDL128W	4	TFIID-dominated	0.160257	0.157035	0.00932613	-0.0661802	-0.145636	-0.252961	0.108873	-0.154926	-0.263799	-1.92249	0.022164	1.65435
YGL074C	7	TFIID-dominated	-1.09212	-1.11828	-1.11882	-1.17709	-1.42738	-1.51592	-1.10974	-1.37347	-0.263723	-1.9229	0.114803	0.940047
YDR388W	4	TFIID-dominated	1.00667	0.912958	0.76275	0.640407	0.595878	0.655127	0.894127	0.630471	-0.263657	-1.92327	0.027461	1.56128
YNL296W	14	TFIID-dominated	-2.4808	-2.55786	-2.37354	-2.94892	-2.64702	-2.6059	-2.47073	-2.73395	-0.263213	-1.9257	0.082559	1.08324
YIL066C	9	ND	-5.20378	-5.48097	-5.46369	-5.66372	-5.57043	-5.69496	-5.38281	-5.64304	-0.260225	-1.94217	0.0679	1.16813
YGR068C	7	TFIID-dominated	-1.49518	-1.60265	-1.79278	-1.86484	-2.00419	-1.79606	-1.6302	-1.88837	-0.258161	-1.95366	0.074436	1.12822
YOR202W	15	SAGA-dominated	1.76309	1.47221	1.5095	1.21102	1.43995	1.31947	1.5816	1.32348	-0.258119	-1.95389	0.093561	1.02891
YOR113W	15	TFIID-dominated	-3.11742	-3.07382	-3.19047	-3.41533	-3.43312	-3.30663	-3.12723	-3.38503	-0.257795	-1.9557	0.0077417	2.11116
YML059C	13	TFIID-dominated	-2.56355	-2.65013	-2.66377	-2.7934	-2.91779	-2.93752	-2.62582	-2.8829	-0.257086	-1.95968	0.00914	2.03905
YCR084C	3	TFIID-dominated	0.750779	0.51452	0.411693	0.346939	0.407363	0.153071	0.558998	0.302458	-0.25654	-1.96275	0.118823	0.925099
YCL028W	3	TFIID-dominated	0.683048	0.503129	0.45484	0.364464	0.362795	0.144158	0.547006	0.290472	-0.256533	-1.96278	0.064104	1.19311
YDR251W	4	TFIID-dominated	-1.16169	-0.999618	-1.04567	-1.23001	-1.49007	-1.2499	-1.06899	-1.32333	-0.254336	-1.97519	0.050163	1.29962
YGL127C	7	TFIID-dominated	-0.800918	-0.917646	-0.908847	-1.12296	-1.21192	-1.05508	-0.875804	-1.12999	-0.254181	-1.97607	0.0123173	1.90948
YDR158W	4	TFIID-dominated	3.13965	3.03464	2.99795	2.92308	2.6041	2.88274	3.05741	2.80331	-0.254108	-1.97649	0.068238	1.16597
YJR130C	10	TFIID-dominated	-1.10783	-1.18228	-1.00317	-1.22402	-1.52211	-1.30863	-1.09776	-1.35159	-0.25383	-1.97807	0.06244	1.20454
YKL147C	11	TFIID-dominated	-1.76374	-1.74835	-1.57208	-1.92372	-2.06581	-1.85356	-1.69473	-1.9477	-0.252971	-1.98296	0.046201	1.33535
YIR036C	9	TFIID-dominated	-0.434126	-0.406447	-0.524027	-0.718594	-0.753944	-0.645901	-0.454866	-0.706146	-0.25128	-1.99263	0.0064432	2.1909
YGR244C	7	SAGA-dominated	0.182305	0.304738	0.216197	0.0632297	-0.195979	0.0872826	0.234413	-0.0151555	-0.249569	-2.00249	0.052755	1.27774
YNL202W	14	TFIID-dominated	-2.27362	-2.67247	-2.48672	-2.67549	-2.7725	-2.73179	-2.4776	-2.72659	-0.248988	-2.00585	0.115884	0.935977
YKL192C	11	TFIID-dominated	1.39002	1.52902	1.42288	1.12036	1.19904	1.27963	1.44731	1.19968	-0.247629	-2.01375	0.0166968	1.77737
YNL055C	14	TFIID-dominated	2.74726	2.63595	2.47077	2.32601	2.37063	2.41599	2.61799	2.37087	-0.24712	-2.01672	0.04902	1.30963
YLL024C	12	TFIID-dominated	4.31916	4.27785	4.06552	3.96438	4.05769	3.9001	4.22084	3.97406	-0.246784	-2.01868	0.055681	1.25429
YOR065W	15	SAGA-dominated	-1.16542	-1.1509	-1.10773	-1.43418	-1.39686	-1.33088	-1.14135	-1.38731	-0.245955	-2.02353	0.00187825	2.72625
YLR004C	12	TFIID-dominated	-3.98236	-4.04837	-4.01726	-4.20605	-4.40945	-4.16961	-4.016	-4.2617	-0.245704	-2.02501	0.0258	1.58838
YPL154C	16	SAGA-dominated	1.3919	1.44064	1.34135	1.21309	0.944699	1.28082	1.3913	1.1462	-0.24509	-2.02862	0.068838	1.16217
YDL223C	4	SAGA-dominated	-2.99336	-3.0256	-3.14032	-3.3744	-3.30048	-3.21774	-3.05309	-3.29754	-0.244449	-2.0324	0.0182195	1.73946
YGR092W	7	TFIID-dominated	-1.42622	-1.19483	-1.31537	-1.50141	-1.66024	-1.50806	-1.31214	-1.55657	-0.244426	-2.03253	0.046756	1.33016
YLR399W-A	12	ND	0.163666	0.228741	0.224233	-0.0718699	0.0368376	-0.0814826	0.205547	-0.0388383	-0.244385	-2.03277	0.0043559	2.36092
YER089C	5	TFIID-dominated	0.935918	0.684149	0.602826	0.539348	0.536507	0.416489	0.740964	0.497448	-0.243516	-2.03791	0.101257	0.994575
YPL096C-A	16	ND	-1.03384	-0.741096	-0.731275	-1.05866	-1.12661	-1.05101	-0.835404	-1.07876	-0.243356	-2.03886	0.078883	1.10302
YGL024W	7	TFIID-dominated	-2.70141	-2.54406	-2.556	-2.85336	-2.74743	-2.93034	-2.60049	-2.84371	-0.243217	-2.03969	0.028925	1.53873
YGR065C	7	TFIID-dominated	-0.569503	-0.723493	-0.731774	-0.783187	-1.07752	-0.889474	-0.674923	-0.916726	-0.241803	-2.0481	0.070219	1.15355
YIL107C	9	TFIID-dominated	-2.75723	-2.61984	-2.57754	-2.8276	-2.95492	-2.89744	-2.65154	-2.89332	-0.241783	-2.04821	0.022475	1.6483
YEL041W	5	TFIID-dominated	-4.02741	-3.71353	-3.87612	-4.07583	-4.22765	-4.03455	-3.87235	-4.11268	-0.240323	-2.05695	0.094957	1.02247
YBL069W	2	SAGA-dominated	-0.354478	-0.576694	-0.46247	-0.731688	-0.716534	-0.665536	-0.464547	-0.704586	-0.240039	-2.05866	0.028039	1.55224
YMR037C	13	TFIID-dominated	-1.85578	-1.90106	-1.83878	-1.97362	-2.25861	-2.08234	-1.86521	-2.10486	-0.239651	-2.06099	0.039519	1.40319
YMR145C	13	TFIID-dominated	1.15855	1.18887	1.21895	1.02146	0.795146	1.0317	1.18879	0.949435	-0.239354	-2.06278	0.030265	1.51906
YER038W-A	5	ND	-3.18357	-3.15183	-3.27064	-3.35943	-3.64488	-3.31774	-3.20201	-3.44069	-0.238672	-2.0669	0.078737	1.10382
YHL008C	8	ND	-1.45009	-1.33789	-1.54551	-1.62417	-1.74888	-1.67635	-1.4445	-1.68313	-0.238635	-2.06712	0.030441	1.51654
YLR121C	12	SAGA-dominated	-0.654435	-0.661841	-0.581011	-0.897772	-0.984989	-0.727272	-0.632429	-0.870011	-0.237582	-2.07351	0.036959	1.43228
YCR088W	3	TFIID-dominated	0.619153	0.574381	0.440439	0.39145	0.385127	0.144736	0.544657	0.307104	-0.237553	-2.07368	0.063875	1.19467
YPR016W-A	16	ND	-2.11965	-2.19787	-2.2064	-2.3116	-2.69054	-2.23194	-2.17464	-2.41136	-0.236718	-2.07876	0.155736	0.807611
YKL084W	11	SAGA/TFIID	-0.374221	-0.268308	-0.21415	-0.402061	-0.63824	-0.525798	-0.28556	-0.522033	-0.236473	-2.08025	0.043603	1.36048
YEL032C-A	5	ND	-0.802197	-0.659233	-0.867493	-1.07005	-1.00441	-0.963203	-0.776308	-1.01255	-0.236246	-2.08164	0.03134	1.5039
YGR102C	7	TFIID-dominated	-0.582804	-0.502341	-0.666305	-0.739086	-0.959298	-0.76111	-0.583817	-0.819831	-0.236015	-2.08305	0.044704	1.34965
YKR066C	11	TFIID-dominated	1.13941	1.2085	1.26343	0.995153	0.808449	1.10153	1.20378	0.968378	-0.235401	-2.08681	0.056341	1.24918
YGL188C-A	7	ND	-1.29696	-1.38978	-1.0394	-1.42272	-1.51034	-1.49885	-1.24205	-1.47731	-0.235261	-2.08767	0.111862	0.951317
YHR183W	8	TFIID-dominated	3.33724	3.31046	3.1669	3.13683	2.99036	2.98189	3.27153	3.03636	-0.235174	-2.0882	0.032724	1.48513
YDL170W	4	TFIID-dominated	-1.1026	-1.3181	-1.19888	-1.42909	-1.3395	-1.55156	-1.20653	-1.44005	-0.233523	-2.09836	0.056076	1.25122
YHR025W	8	TFIID-dominated	2.2596	2.07418	1.95403	1.86316	1.86711	1.8582	2.09594	1.86282	-0.233115	-2.10088	0.133898	0.873226
YNL125C	14	TFIID-dominated	-2.25414	-2.22602	-2.31103	-2.31229	-2.64432	-2.5332	-2.26373	-2.4966	-0.232873	-2.10239	0.076435	1.11671
YNL068C	14	TFIID-dominated	-0.983516	-1.19435	-1.22133	-1.36721	-1.27304	-1.45742	-1.13307	-1.36589	-0.232825	-2.10268	0.072123	1.14193
YBL085W	2	ND	-1.279	-1.17785	-1.29766	-1.44873	-1.48101	-1.52297	-1.2515	-1.48424	-0.232735	-2.10324	0.0067395	2.17137
YLR109W	12	SAGA-dominated	5.35481	5.19168	5.19322	5.03016	5.13039	4.88099	5.24657	5.01385	-0.232725	-2.1033	0.060378	1.21912
YIL135C	9	TFIID-dominated	-0.961413	-0.992259	-1.05206	-1.18498	-1.33272	-1.1845	-1.00191	-1.23406	-0.232153	-2.10685	0.0121413	1.91573
YGL184C	7	SAGA-dominated	-1.32202	-1.25915	-1.17335	-1.44336	-1.58179	-1.42569	-1.25151	-1.48361	-0.232106	-2.10714	0.023182	1.63485
YNL074C	14	TFIID-dominated	-0.472939	-0.607433	-0.763835	-0.778221	-0.857782	-0.90289	-0.614735	-0.846298	-0.231562	-2.11053	0.07158	1.14521
YDR193W	4	TFIID-dominated	-1.55825	-1.78831	-1.71167	-1.79016	-1.97639	-1.98569	-1.68608	-1.91741	-0.231336	-2.11194	0.07186	1.14351
YER039C	5	TFIID-dominated	-3.25055	-3.23391	-3.30994	-3.41589	-3.66616	-3.40628	-3.2648	-3.49611	-0.23131	-2.1121	0.047224	1.32584
YKL054C	11	TFIID-dominated	1.10927	0.924728	0.916415	0.781421	0.846367	0.630911	0.98347	0.7529	-0.23057	-2.11672	0.063517	1.19711
YNL289W	14	TFIID-dominated	-0.7256	-0.823022	-0.826831	-0.911198	-1.19689	-0.958361	-0.791818	-1.02215	-0.230334	-2.1182	0.060684	1.21693
YLR439W	12	TFIID-dominated	-1.00081	-1.0743	-1.20268	-1.44845	-1.21371	-1.30569	-1.0926	-1.32262	-0.23002	-2.12017	0.06126	1.21282
YJL184W	10	TFIID-dominated	-0.140207	-0.134116	-0.0213891	-0.375399	-0.264276	-0.34421	-0.0985707	-0.327962	-0.229391	-2.12412	0.0117829	1.92875
YKL032C	11	TFIID-dominated	-0.363422	-0.520742	-0.605628	-0.620172	-0.657578	-0.896767	-0.496598	-0.724839	-0.228242	-2.13137	0.107743	0.967611
YGL025C	7	TFIID-dominated	-1.1032	-1.31021	-1.39419	-1.57044	-1.45278	-1.46838	-1.2692	-1.4972	-0.228004	-2.13287	0.083041	1.08071
YLL043W	12	TFIID-dominated	0.0877485	0.152844	-0.0839823	-0.153206	-0.19531	-0.176968	0.0522032	-0.175161	-0.227365	-2.13692	0.09336	1.02984
YPR115W	16	ND	-1.58531	-1.34674	-1.54854	-1.81016	-1.61381	-1.73784	-1.49353	-1.7206	-0.22707	-2.13879	0.079519	1.09953
YOL036W	15	TFIID-dominated	-0.806415	-0.912927	-1.00492	-1.08931	-1.14224	-1.17173	-0.908088	-1.13443	-0.226339	-2.14344	0.025898	1.58673
YBR021W	2	TFIID-dominated	-2.09986	-2.32262	-2.36682	-2.40559	-2.62685	-2.43517	-2.2631	-2.4892	-0.226102	-2.14496	0.109078	0.962263
YLR006C	12	TFIID-dominated	-1.74939	-1.6539	-1.49764	-1.87933	-1.81409	-1.88506	-1.63364	-1.85949	-0.225849	-2.14657	0.050464	1.29702
YIL140W	9	TFIID-dominated	-1.62044	-1.57511	-1.64946	-1.67625	-1.95172	-1.89123	-1.61501	-1.83974	-0.22473	-2.15373	0.055785	1.25348
YCL021W-A	3	ND	-1.79916	-1.75107	-1.9175	-1.94446	-2.25891	-1.93415	-1.82258	-2.04584	-0.223262	-2.16319	0.115781	0.936363
YER068W	5	TFIID-dominated	-0.757035	-0.76927	-0.870763	-0.940999	-1.04624	-1.07748	-0.799022	-1.02157	-0.222551	-2.16779	0.0150826	1.82152
YER090W	5	TFIID-dominated	1.09882	0.982241	1.08831	0.939085	0.780918	0.784701	1.05646	0.834901	-0.221557	-2.17425	0.024942	1.60307
YCL032W	3	TFIID-dominated	-1.46693	-1.33034	-1.41354	-1.63965	-1.54841	-1.68543	-1.4036	-1.6245	-0.220895	-2.17857	0.018057	1.74335
YPR058W	16	TFIID-dominated	0.00270783	-0.0433284	0.0465758	-0.129675	-0.325698	-0.193228	0.00198508	-0.216201	-0.218186	-2.19637	0.022401	1.64973
YBR233W	2	TFIID-dominated	-2.03753	-1.91749	-2.06559	-2.11477	-2.2946	-2.26416	-2.00687	-2.22451	-0.217644	-2.19996	0.039565	1.40269
YOR091W	15	TFIID-dominated	1.16694	1.01624	0.878998	0.876117	0.720518	0.812649	1.02073	0.803095	-0.217631	-2.20004	0.089236	1.04946
YMR318C	13	TFIID-dominated	1.97652	1.92758	2.03086	1.87322	1.64653	1.7647	1.97832	1.76148	-0.216838	-2.20531	0.035236	1.45301
YJL116C	10	TFIID-dominated	-2.11223	-2.31026	-2.31605	-2.43361	-2.45763	-2.49597	-2.24618	-2.46241	-0.216224	-2.2094	0.044316	1.35344
YPL141C	16	TFIID-dominated	-2.12882	-2.04304	-2.24897	-2.35898	-2.35614	-2.35393	-2.14027	-2.35635	-0.216078	-2.21037	0.076004	1.11916
YJR091C	10	TFIID-dominated	-1.42337	-1.31805	-1.33358	-1.5135	-1.63057	-1.57912	-1.35833	-1.5744	-0.216063	-2.21047	0.0100975	1.99579
YER101C	5	TFIID-dominated	-2.55246	-2.46312	-2.39329	-2.61789	-2.76601	-2.66941	-2.46962	-2.68443	-0.21481	-2.21886	0.027678	1.55787
YER062C	5	SAGA-dominated	1.19534	0.926659	1.19402	0.918652	0.857996	0.895087	1.10534	0.890578	-0.214761	-2.2192	0.080657	1.09336
YDR508C	4	TFIID-dominated	1.63862	1.59386	1.53637	1.43918	1.34355	1.34379	1.58962	1.37551	-0.214112	-2.22357	0.0079952	2.09717
YGL219C	7	TFIID-dominated	-1.22693	-1.42271	-1.36029	-1.50327	-1.50197	-1.64283	-1.33664	-1.54936	-0.212719	-2.23298	0.048158	1.31733
YFR035C	6	TFIID-dominated	-1.68372	-1.60364	-1.56107	-1.76679	-1.9652	-1.75423	-1.61614	-1.82874	-0.212594	-2.23383	0.044703	1.34966
YPL194W	16	TFIID-dominated	-2.83751	-2.91166	-2.75604	-2.96274	-3.07991	-3.10024	-2.83507	-3.04763	-0.212561	-2.23405	0.027839	1.55535
YJR046W	10	TFIID-dominated	-1.12904	-1.12123	-1.15382	-1.45147	-1.35238	-1.23713	-1.1347	-1.34699	-0.212293	-2.23587	0.023218	1.63418
YPR156C	16	SAGA-dominated	0.339467	0.348186	0.52594	0.0636726	0.207151	0.306356	0.404531	0.192393	-0.212138	-2.23693	0.085465	1.06821
YDL057W	4	TFIID-dominated	-2.74743	-2.69817	-2.76288	-2.90708	-3.12661	-2.81083	-2.73616	-2.94817	-0.212012	-2.23778	0.078084	1.10744
YNR056C	14	TFIID-dominated	-2.65051	-2.68236	-2.68339	-2.85999	-2.97061	-2.82079	-2.67209	-2.8838	-0.211708	-2.23985	0.0079441	2.09996
YOR023C	15	TFIID-dominated	-1.09449	-1.18338	-1.28892	-1.3168	-1.3685	-1.51605	-1.18893	-1.40045	-0.211521	-2.24113	0.060025	1.22167
YPR075C	16	TFIID-dominated	0.253656	0.279048	0.0807856	-0.0729948	0.0288123	0.0243058	0.204497	-0.0066256	-0.211122	-2.24385	0.042144	1.37526
YBL068W-A	2	ND	-0.767004	-0.842588	-0.880644	-0.896028	-1.08936	-1.13752	-0.830079	-1.04097	-0.210889	-2.24545	0.057616	1.23946
YBR059C	2	TFIID-dominated	-1.2522	-1.2728	-1.2615	-1.39727	-1.51127	-1.50873	-1.26216	-1.47242	-0.210257	-2.24978	0.0043247	2.36404
YIL041W	9	TFIID-dominated	1.3885	1.3618	1.35294	1.17232	1.19413	1.10892	1.36775	1.15846	-0.209291	-2.25642	0.0013554	2.86793
YJL084C	10	TFIID-dominated	-2.278	-2.53192	-2.65591	-2.66164	-2.74815	-2.68073	-2.48861	-2.69684	-0.208234	-2.26372	0.156819	0.804601
YIR032C	9	SAGA-dominated	-4.3939	-4.38253	-4.27513	-4.4936	-4.73482	-4.44471	-4.35052	-4.55771	-0.207191	-2.27097	0.089523	1.04807
YPR059C	16	TFIID-dominated	-0.0165557	-0.060842	0.0298719	-0.132021	-0.320551	-0.216344	-0.0158419	-0.222972	-0.20713	-2.27139	0.023697	1.62531
YEL046C	5	TFIID-dominated	2.40585	2.10557	2.03761	2.00226	1.95177	1.97433	2.18301	1.97612	-0.20689	-2.27306	0.22962	0.63899
YMR290W-A	13	TFIID-dominated	0.091224	-0.00878951	0.100767	-0.135059	-0.105346	-0.196161	0.0610671	-0.145522	-0.206589	-2.27516	0.0097597	2.01056
YIL142C-A	9	ND	1.30364	1.38821	1.54884	1.16698	1.15265	1.30189	1.41356	1.20717	-0.20639	-2.27656	0.081719	1.08768
YMR109W	13	TFIID-dominated	-0.871265	-0.941249	-0.960679	-1.00105	-1.14058	-1.25044	-0.924398	-1.13069	-0.206291	-2.27725	0.050763	1.29445
YBL015W	2	TFIID-dominated	-1.6755	-1.55323	-1.49672	-1.77387	-1.8867	-1.68121	-1.57515	-1.7806	-0.205449	-2.28315	0.059404	1.22618
YNL154C	14	TFIID-dominated	0.724553	0.799055	0.716347	0.601249	0.467968	0.554542	0.746652	0.541253	-0.205399	-2.2835	0.0111847	1.95138
YOR382W	15	TFIID-dominated	-2.11571	-2.02359	-2.12034	-2.22685	-2.45956	-2.18932	-2.08654	-2.29191	-0.205367	-2.28373	0.0742	1.1296
YJR147W	10	TFIID-dominated	-0.0412695	-0.303266	-0.358601	-0.38851	-0.444201	-0.485347	-0.234379	-0.439353	-0.204974	-2.28649	0.130398	0.884729
YGR086C	7	SAGA-dominated	2.2403	2.3498	2.30627	2.21076	1.92559	2.14538	2.29879	2.09391	-0.204882	-2.28714	0.078737	1.10382
YIL108W	9	TFIID-dominated	-1.26429	-1.33439	-1.43234	-1.44726	-1.63656	-1.56164	-1.34367	-1.54849	-0.204815	-2.28761	0.049261	1.3075
YML057W	13	TFIID-dominated	-0.915845	-0.878469	-0.881096	-1.03547	-1.18007	-1.07312	-0.891803	-1.09622	-0.204418	-2.29041	0.0083382	2.07893
YGL066W	7	TFIID-dominated	-1.37296	-1.33249	-1.38652	-1.48588	-1.61789	-1.59906	-1.36399	-1.56761	-0.203621	-2.29604	0.0089564	2.04787
YKR098C	11	TFIID-dominated	-2.8595	-2.88494	-2.87582	-3.03318	-3.11925	-3.07679	-2.87342	-3.0764	-0.202985	-2.30056	0.00116219	2.93472
YPL221W	16	SAGA-dominated	-0.23631	-0.262724	-0.27698	-0.366986	-0.588093	-0.428776	-0.258671	-0.461285	-0.202614	-2.30319	0.031822	1.49727
YLR115W	12	TFIID-dominated	-1.57321	-1.54314	-1.60268	-1.64721	-1.86737	-1.80733	-1.57301	-1.77397	-0.200958	-2.31504	0.037875	1.42165
YLR263W	12	TFIID-dominated	-3.07593	-3.16497	-3.2575	-3.35872	-3.42191	-3.31625	-3.16613	-3.36563	-0.199493	-2.32559	0.033198	1.47889
YGL023C	7	TFIID-dominated	-0.522518	-0.5627	-0.607378	-0.656286	-0.813901	-0.820451	-0.564199	-0.763546	-0.199348	-2.32664	0.026036	1.58443
YBR218C	2	SAGA-dominated	0.920771	0.788371	0.817029	0.763326	0.620328	0.54475	0.842057	0.642801	-0.199255	-2.32731	0.056817	1.24552
YOR365C	15	ND	-3.96169	-3.92813	-3.80199	-4.01755	-4.16492	-4.10509	-3.89727	-4.09585	-0.198581	-2.3322	0.039802	1.4001
YOR132W	15	TFIID-dominated	-1.37612	-1.18366	-1.17857	-1.41496	-1.49872	-1.41799	-1.24612	-1.44389	-0.197776	-2.33806	0.050941	1.29293
YLR400W	12	TFIID-dominated	-2.04814	-2.29038	-2.36605	-2.40265	-2.42076	-2.47338	-2.23486	-2.43226	-0.197406	-2.34076	0.129961	0.886187
YML112W	13	TFIID-dominated	-1.73838	-1.69735	-1.80715	-1.94	-2.01544	-1.87748	-1.74763	-1.94431	-0.196678	-2.34609	0.017641	1.75348
YKR018C	11	TFIID-dominated	0.0832096	0.189974	0.233553	0.0556782	-0.111534	-0.0262091	0.168912	-0.027355	-0.196267	-2.34911	0.039818	1.39992
YKL184W	11	TFIID-dominated	0.534607	0.415698	0.312126	0.234707	0.24601	0.193167	0.42081	0.224628	-0.196183	-2.34973	0.047845	1.32016
YGR143W	7	TFIID-dominated	-1.48155	-1.48003	-1.4792	-1.62337	-1.81539	-1.58621	-1.48026	-1.67499	-0.194729	-2.36046	0.098343	1.00726
YPL048W	16	TFIID-dominated	1.96561	1.89967	1.79047	1.73194	1.61985	1.72276	1.88525	1.69152	-0.19373	-2.36788	0.037476	1.42625
YMR255W	13	TFIID-dominated	-0.300434	-0.204587	-0.0619603	-0.32701	-0.502458	-0.317856	-0.188993	-0.382441	-0.193448	-2.36998	0.103842	0.983627
YIL115W-A	9	ND	-0.431445	-0.389438	-0.457338	-0.640539	-0.578645	-0.638487	-0.426074	-0.619223	-0.19315	-2.37221	0.0024824	2.60513
YDR011W	4	SAGA-dominated	-0.451639	-0.609212	-0.560911	-0.61656	-0.829938	-0.752676	-0.540588	-0.733058	-0.192471	-2.37729	0.068819	1.16229
YPL006W	16	ND	-1.61514	-1.56624	-1.62077	-1.72493	-1.92617	-1.72685	-1.60072	-1.79265	-0.191932	-2.38133	0.04128	1.38426
YHR024C	8	TFIID-dominated	-0.197851	-0.216312	-0.206464	-0.351463	-0.458003	-0.386553	-0.206875	-0.398673	-0.191798	-2.38234	0.0029967	2.52336
YPL085W	16	TFIID-dominated	-1.68087	-1.88937	-1.92511	-1.95911	-1.92904	-2.182	-1.83178	-2.02338	-0.1916	-2.38383	0.158001	0.80134
YLL038C	12	TFIID-dominated	-0.517378	-0.703788	-0.640145	-0.799011	-0.859768	-0.777132	-0.620437	-0.81197	-0.191533	-2.38434	0.037944	1.42086
YKL092C	11	TFIID-dominated	-2.55474	-2.57048	-2.46694	-2.63713	-2.85347	-2.6754	-2.53072	-2.722	-0.19128	-2.38624	0.054639	1.2625
YKL129C	11	TFIID-dominated	-2.4431	-2.43046	-2.31476	-2.54302	-2.66959	-2.54723	-2.39611	-2.58661	-0.190508	-2.39208	0.031077	1.50756
YIR029W	9	TFIID-dominated	-2.83506	-2.80894	-2.90684	-3.1856	-3.00322	-2.93263	-2.85028	-3.04048	-0.190201	-2.3944	0.069422	1.1585
YDL218W	4	TFIID-dominated	-3.85808	-3.84029	-3.93031	-4.05041	-4.12739	-4.02094	-3.87623	-4.06625	-0.190021	-2.39577	0.0101642	1.99293
YPL036W	16	SAGA/TFIID	-3.22473	-3.29264	-3.36746	-3.41404	-3.53335	-3.50468	-3.29494	-3.48402	-0.189081	-2.40293	0.027004	1.56857
YOL027C	15	TFIID-dominated	0.319315	0.103426	0.0642406	-0.0195088	0.0261851	-0.086566	0.162327	-0.0266299	-0.188957	-2.40387	0.104118	0.982474
YLR256W	12	TFIID-dominated	-0.555683	-0.721377	-0.647106	-0.743392	-0.857764	-0.889752	-0.641388	-0.830303	-0.188914	-2.4042	0.046301	1.33441
YBL084C	2	ND	-2.36453	-2.27666	-2.34535	-2.4427	-2.60718	-2.50179	-2.32885	-2.51722	-0.188378	-2.4083	0.024262	1.61507
YOR384W	15	TFIID-dominated	-2.46797	-2.46835	-2.52893	-2.58515	-2.66959	-2.77531	-2.48842	-2.67668	-0.188265	-2.40916	0.028498	1.54519
YGL194C	7	TFIID-dominated	-1.65779	-1.61326	-1.61067	-1.72036	-2.01842	-1.7074	-1.62724	-1.8154	-0.188157	-2.40999	0.123559	0.908126
YBR177C	2	TFIID-dominated	0.931698	0.871019	0.938334	0.80486	0.596977	0.777349	0.913684	0.726395	-0.187289	-2.41666	0.044564	1.35102
YMR297W	13	TFIID-dominated	1.7722	1.82173	1.70265	1.60483	1.45948	1.67107	1.76553	1.57846	-0.187067	-2.41837	0.053701	1.27002
YML009C-A	13	ND	1.68965	1.70649	1.57889	1.46104	1.454	1.50028	1.65834	1.47177	-0.186572	-2.4222	0.0132646	1.87731
YJL115W	10	TFIID-dominated	-0.115247	0.107472	-0.0953558	-0.142849	-0.352926	-0.162672	-0.0343769	-0.219482	-0.185105	-2.43358	0.133615	0.874145
YIL095W	9	TFIID-dominated	-2.51761	-2.494	-2.42773	-2.54222	-2.91386	-2.53699	-2.47978	-2.66436	-0.184576	-2.43771	0.20522	0.68778
YHR080C	8	TFIID-dominated	-2.50004	-2.48992	-2.3181	-2.52371	-2.7525	-2.58537	-2.43602	-2.62053	-0.184509	-2.43824	0.110263	0.95757
YJR017C	10	TFIID-dominated	0.789948	0.883951	0.734154	0.497194	0.679696	0.68073	0.802684	0.619206	-0.183478	-2.44632	0.06692	1.17444
YNR018W	14	TFIID-dominated	1.27788	1.21672	1.12493	0.978992	1.04608	1.04519	1.20651	1.02342	-0.183093	-2.44935	0.023144	1.63556
YPL009C	16	TFIID-dominated	-0.140978	-0.246109	-0.242745	-0.38081	-0.346059	-0.449317	-0.209944	-0.392062	-0.182118	-2.45705	0.0174797	1.75747
YDR436W	4	TFIID-dominated	-2.26688	-2.18204	-2.22022	-2.32272	-2.59155	-2.2998	-2.22304	-2.40469	-0.181648	-2.46079	0.118923	0.924734
YKL101W	11	TFIID-dominated	-0.828393	-0.769162	-0.907312	-0.962336	-1.08687	-0.995995	-0.834956	-1.01507	-0.180113	-2.47303	0.030105	1.52136
YML101C	13	TFIID-dominated	-0.301659	-0.263809	-0.170305	-0.359563	-0.478432	-0.437991	-0.245258	-0.425329	-0.180071	-2.47336	0.027717	1.55725
YKR019C	11	TFIID-dominated	-2.38412	-2.46046	-2.47665	-2.58588	-2.67428	-2.59983	-2.44041	-2.62	-0.179587	-2.47724	0.0107626	1.96808
YBR153W	2	TFIID-dominated	-0.861741	-0.870721	-0.960705	-1.04048	-1.21528	-0.975685	-0.897722	-1.07715	-0.179426	-2.47854	0.075197	1.1238
YNL304W	14	TFIID-dominated	-2.20966	-2.18529	-2.06913	-2.33663	-2.36973	-2.2946	-2.15469	-2.33365	-0.178959	-2.4823	0.02424	1.61547
YFR040W	6	TFIID-dominated	-0.95793	-0.94888	-1.04007	-1.10054	-1.18125	-1.19913	-0.982293	-1.16031	-0.178013	-2.48995	0.0132221	1.8787
YKL214C	11	TFIID-dominated	-0.925775	-0.835254	-0.784006	-0.941237	-1.19496	-0.941004	-0.848345	-1.02573	-0.177389	-2.49501	0.121679	0.914784
YFR022W	6	SAGA/TFIID	-2.57258	-2.62048	-2.50282	-2.67405	-2.71794	-2.83572	-2.56529	-2.74257	-0.177277	-2.49592	0.037816	1.42232
YDL046W	4	TFIID-dominated	1.10488	1.18359	1.12406	1.05092	0.884122	0.945763	1.13751	0.960268	-0.177244	-2.49619	0.028678	1.54245
YOR330C	15	TFIID-dominated	-1.54908	-1.6351	-1.58745	-1.68975	-1.84464	-1.7668	-1.59054	-1.76706	-0.176521	-2.50209	0.024056	1.61878
YOL040C	15	TFIID-dominated	5.91466	5.87769	5.90021	5.70921	5.70815	5.74573	5.89752	5.72103	-0.176488	-2.50236	0.00041731	3.37954
YBR197C	2	TFIID-dominated	-0.726792	-0.992093	-0.91204	-1.02449	-1.13676	-0.999087	-0.876975	-1.05345	-0.176472	-2.50249	0.127157	0.89566
YDL174C	4	SAGA-dominated	0.412899	0.408604	0.534372	0.211717	0.388082	0.227296	0.451959	0.275698	-0.17626	-2.50422	0.066256	1.17877
YLL029W	12	TFIID-dominated	0.144479	0.204679	0.130886	-0.0350883	-0.103859	0.0915788	0.160015	-0.0157895	-0.175804	-2.50796	0.04314	1.36512
YIL149C	9	TFIID-dominated	-1.07367	-1.16285	-1.06196	-1.1684	-1.27211	-1.38406	-1.09949	-1.27485	-0.175361	-2.5116	0.061756	1.20932
YJL096W	10	TFIID-dominated	-2.37727	-2.28766	-2.48764	-2.51172	-2.63715	-2.52924	-2.38419	-2.55937	-0.175183	-2.51306	0.068323	1.16543
YDR526C	4	TFIID-dominated	-0.13785	-0.209586	-0.119027	-0.302108	-0.228518	-0.460815	-0.155488	-0.33048	-0.174993	-2.51463	0.069303	1.15925
YNL091W	14	TFIID-dominated	-0.519667	-0.783258	-0.765274	-0.787956	-0.794047	-1.01102	-0.6894	-0.864341	-0.174941	-2.51506	0.198364	0.702537
YOL025W	15	TFIID-dominated	-3.03301	-2.95152	-3.01748	-3.23537	-3.21392	-3.07717	-3.00067	-3.17549	-0.174814	-2.51611	0.033142	1.47962
YFR037C	6	TFIID-dominated	1.00983	0.93471	0.838115	0.741196	0.807659	0.711147	0.927551	0.753334	-0.174218	-2.52104	0.041217	1.38492
YAR042W	1	TFIID-dominated	-1.07085	-1.18199	-1.3149	-1.34785	-1.31936	-1.42177	-1.18925	-1.36299	-0.173748	-2.52493	0.091537	1.0384
YPR012W	16	ND	-4.60874	-4.67758	-4.80047	-4.83031	-4.81422	-4.96168	-4.6956	-4.86873	-0.173137	-2.53001	0.076217	1.11795
YMR148W	13	TFIID-dominated	-1.27481	-1.24301	-1.37339	-1.42129	-1.57332	-1.41226	-1.29707	-1.46896	-0.171885	-2.54049	0.054356	1.26475
YHR178W	8	TFIID-dominated	-2.84486	-2.88339	-2.73787	-2.96369	-3.09295	-2.92434	-2.82204	-2.99366	-0.171621	-2.5427	0.061515	1.21102
YIL115C	9	TFIID-dominated	-1.12548	-1.24857	-1.32117	-1.33654	-1.40969	-1.46365	-1.23174	-1.40329	-0.171555	-2.54325	0.069715	1.15667
YNL184C	14	TFIID-dominated	-2.24807	-2.20939	-1.907	-2.27582	-2.30132	-2.29796	-2.12149	-2.2917	-0.170212	-2.5546	0.27142	0.566358
YPL015C	16	TFIID-dominated	-0.705983	-0.676063	-0.71584	-0.859805	-0.952659	-0.792442	-0.699295	-0.868302	-0.169007	-2.56485	0.020995	1.67788
YOL099C	15	TFIID-dominated	-2.05584	-2.0492	-2.02893	-2.17996	-2.20993	-2.2499	-2.04465	-2.21326	-0.168608	-2.56826	0.00129635	2.88728
YIL046W	9	ND	-1.06581	-0.991381	-1.04567	-1.15413	-1.30121	-1.15212	-1.03429	-1.20248	-0.168196	-2.57178	0.031665	1.49942
YPL222C-A	16	ND	-2.3175	-2.43097	-2.48305	-2.63798	-2.48805	-2.60952	-2.4105	-2.57852	-0.168013	-2.57336	0.069416	1.15854
YOR349W	15	TFIID-dominated	-3.15646	-3.43136	-3.44244	-3.50886	-3.5164	-3.50536	-3.34342	-3.5102	-0.166783	-2.58396	0.23288	0.632868
YML007W	13	TFIID-dominated	-0.207182	-0.126844	-0.0867686	-0.251954	-0.383511	-0.28564	-0.140265	-0.307035	-0.16677	-2.58407	0.03352	1.4747
YKR048C	11	TFIID-dominated	1.95944	1.88304	1.88511	1.75177	1.70735	1.76958	1.90919	1.7429	-0.166294	-2.58819	0.0064811	2.18835
YOR301W	15	TFIID-dominated	-1.20926	-1.21304	-1.30311	-1.40458	-1.335	-1.48393	-1.2418	-1.40784	-0.166034	-2.59045	0.032937	1.48232
YKL197C	11	TFIID-dominated	-2.41947	-2.50476	-2.40374	-2.53348	-2.65435	-2.63614	-2.44266	-2.60799	-0.165336	-2.59653	0.027558	1.55975
YER178W	5	TFIID-dominated	2.37682	2.23935	2.11094	2.09557	2.04815	2.08748	2.24237	2.07707	-0.165303	-2.59681	0.109677	0.959884
YJR152W	10	SAGA-dominated	-3.31873	-3.38494	-3.36492	-3.42997	-3.7279	-3.40596	-3.3562	-3.52127	-0.165076	-2.5988	0.176937	0.752181
YKR050W	11	TFIID-dominated	-1.7746	-1.93165	-1.97818	-2.0041	-2.08017	-2.09419	-1.89481	-2.05949	-0.164677	-2.60229	0.07976	1.09821
YPL088W	16	ND	-2.04831	-2.19941	-2.05902	-2.21749	-2.37052	-2.2093	-2.10225	-2.26577	-0.163521	-2.61245	0.080516	1.09412
YER176W	5	TFIID-dominated	-0.842595	-0.959264	-0.908028	-1.02295	-1.03475	-1.14219	-0.903296	-1.06663	-0.163333	-2.61412	0.031599	1.50033
YLR026C	12	TFIID-dominated	-0.697487	-0.725542	-0.75329	-0.856614	-0.897839	-0.909903	-0.72544	-0.888119	-0.162679	-2.6199	0.0020775	2.68246
YDL207W	4	TFIID-dominated	-1.12983	-1.04964	-1.16616	-1.19952	-1.37124	-1.25815	-1.11521	-1.2763	-0.161091	-2.63405	0.05516	1.25838
YCR081C-A	3	ND	-1.84782	-1.99939	-1.96052	-2.05427	-2.09073	-2.14594	-1.93591	-2.09698	-0.161073	-2.63421	0.041424	1.38275
YOR017W	15	TFIID-dominated	-2.49732	-2.41356	-2.58736	-2.59525	-2.75663	-2.62821	-2.49941	-2.66003	-0.160614	-2.63833	0.083464	1.0785
YML109W	13	TFIID-dominated	-2.51102	-2.5748	-2.60955	-2.64046	-2.7826	-2.75406	-2.56512	-2.72571	-0.160582	-2.63862	0.036336	1.43966
YLR027C	12	SAGA-dominated	2.38827	2.28189	2.25882	2.21019	2.11171	2.12542	2.30966	2.14911	-0.160555	-2.63886	0.035883	1.44511
YIL031W	9	TFIID-dominated	-2.31976	-2.32178	-2.47368	-2.5016	-2.52909	-2.56566	-2.37174	-2.53212	-0.160379	-2.64044	0.043862	1.35791
YMR086W	13	TFIID-dominated	-1.12221	-1.13654	-1.1371	-1.1686	-1.37484	-1.3302	-1.13195	-1.29121	-0.159263	-2.65052	0.122615	0.911456
YAR019C	1	TFIID-dominated	-3.4226	-3.27748	-3.44126	-3.59692	-3.53887	-3.48301	-3.38044	-3.5396	-0.159161	-2.65144	0.065577	1.18325
YLL037W	12	TFIID-dominated	-2.03546	-2.04126	-2.16377	-2.19269	-2.29386	-2.22608	-2.08016	-2.23754	-0.15738	-2.66768	0.037919	1.42114
YPL262W	16	SAGA-dominated	0.575215	0.631029	0.520099	0.48645	0.385897	0.385482	0.575448	0.419276	-0.156171	-2.6788	0.028663	1.54268
YPR171W	16	TFIID-dominated	-1.46014	-1.64466	-1.67333	-1.73501	-1.68915	-1.82185	-1.59271	-1.74867	-0.155962	-2.68074	0.121837	0.914221
YAL034C	1	ND	-2.2438	-2.22091	-2.18935	-2.32177	-2.45433	-2.34383	-2.21802	-2.37331	-0.15529	-2.68696	0.021016	1.67745
YPR191W	16	TFIID-dominated	0.326948	0.308248	0.372958	0.252231	0.0962575	0.195874	0.336051	0.181454	-0.154597	-2.69341	0.031921	1.49592
YNL045W	14	TFIID-dominated	-0.948141	-0.922739	-1.01381	-1.09119	-1.16024	-1.09683	-0.961563	-1.11608	-0.154521	-2.69412	0.0117771	1.92896
YDR164C	4	TFIID-dominated	-1.58572	-1.51457	-1.47315	-1.59191	-1.81744	-1.62701	-1.52448	-1.67879	-0.154308	-2.69612	0.107919	0.966902
YBL066C	2	TFIID-dominated	-2.70342	-2.89569	-2.78815	-2.96153	-2.97554	-2.91218	-2.79575	-2.94975	-0.153994	-2.69906	0.063581	1.19667
YPR084W	16	TFIID-dominated	-2.40641	-2.33423	-2.54567	-2.58671	-2.55954	-2.60198	-2.42877	-2.58274	-0.153973	-2.69925	0.075999	1.11919
YBR127C	2	TFIID-dominated	2.45419	2.42714	2.33172	2.32418	2.22102	2.20853	2.40435	2.25125	-0.153105	-2.7074	0.04292	1.36734
YBR198C	2	TFIID-dominated	-0.271129	-0.441205	-0.422924	-0.504495	-0.476381	-0.613218	-0.378419	-0.531365	-0.152945	-2.70891	0.09218	1.03536
YOR133W	15	TFIID-dominated	2.4879	2.37635	2.36204	2.25006	2.28404	2.23366	2.40877	2.25592	-0.152842	-2.70989	0.02638	1.57873
YOR141C	15	TFIID-dominated	-1.51394	-1.50986	-1.43918	-1.59217	-1.65458	-1.67441	-1.48766	-1.64039	-0.152725	-2.71099	0.0120159	1.92024
YER165C-A	5	ND	-1.79651	-1.82449	-1.79127	-1.90061	-2.00063	-1.9646	-1.80409	-1.95528	-0.151185	-2.72561	0.0072837	2.13765
YLR207W	12	TFIID-dominated	-1.60469	-1.6831	-1.6735	-1.73065	-1.92139	-1.76169	-1.65376	-1.80458	-0.150818	-2.72912	0.071002	1.14873
YCR068W	3	TFIID-dominated	-2.15072	-2.13788	-2.12111	-2.22864	-2.37568	-2.25729	-2.13657	-2.2872	-0.150632	-2.7309	0.025704	1.59
YDL053C	4	TFIID-dominated	-0.243126	-0.27436	-0.305965	-0.391161	-0.472412	-0.409114	-0.274484	-0.424229	-0.149745	-2.73942	0.0076241	2.11781
YDL054C	4	TFIID-dominated	-1.49188	-1.43505	-1.49317	-1.55192	-1.74126	-1.57481	-1.47337	-1.62266	-0.149296	-2.74376	0.067577	1.1702
YOL135C	15	TFIID-dominated	-1.35132	-1.45043	-1.4197	-1.5569	-1.59605	-1.51601	-1.40715	-1.55632	-0.14917	-2.74497	0.017064	1.76792
YJR016C	10	TFIID-dominated	3.19803	3.07313	3.04342	3.00068	2.94298	2.92395	3.10486	2.95587	-0.148989	-2.74673	0.052779	1.27754
YPL222W	16	TFIID-dominated	-2.5158	-2.54088	-2.58933	-2.70822	-2.72564	-2.65912	-2.54867	-2.69766	-0.148988	-2.74673	0.0072592	2.13911
YDL144C	4	TFIID-dominated	-1.20307	-1.23062	-1.17384	-1.39778	-1.29058	-1.3628	-1.20251	-1.35038	-0.147874	-2.75756	0.0132411	1.87808
YLR382C	12	TFIID-dominated	-2.42755	-2.42193	-2.4582	-2.5385	-2.64797	-2.56477	-2.43589	-2.58375	-0.147855	-2.75774	0.0114237	1.94219
YHR135C	8	TFIID-dominated	0.631751	0.530765	0.485083	0.451676	0.340579	0.411886	0.5492	0.40138	-0.147819	-2.75809	0.054997	1.25966
YBR043C	2	TFIID-dominated	-0.638926	-0.883968	-0.801261	-0.893302	-0.972315	-0.901975	-0.774718	-0.922531	-0.147813	-2.75816	0.133024	0.87607
YFR036W-A	6	ND	1.2698	1.20049	1.15114	1.10491	1.04567	1.03195	1.20714	1.06084	-0.1463	-2.77299	0.025301	1.59686
YPL094C	16	TFIID-dominated	1.07764	1.12088	1.07357	0.961189	0.935561	0.937328	1.0907	0.944693	-0.146006	-2.7759	0.00120406	2.91935
YDR457W	4	TFIID-dominated	-1.81487	-1.87627	-1.89024	-1.9542	-1.96874	-2.09609	-1.86046	-2.00635	-0.145886	-2.77709	0.041144	1.38569
YFL024C	6	ND	-1.55701	-1.62061	-1.66624	-1.6767	-1.91884	-1.68576	-1.61462	-1.76044	-0.145814	-2.7778	0.151884	0.818488
YBL077W	2	TFIID-dominated	2.29757	2.2905	2.29872	2.16798	2.07017	2.21205	2.2956	2.15007	-0.145529	-2.78062	0.067703	1.16939
YMR213W	13	TFIID-dominated	-1.55742	-1.70693	-1.7583	-1.82465	-1.84177	-1.79218	-1.67421	-1.81954	-0.145321	-2.78268	0.088083	1.05511
YHR082C	8	TFIID-dominated	-0.753422	-0.773936	-0.69343	-0.875452	-0.934417	-0.846605	-0.740263	-0.885491	-0.145229	-2.7836	0.0147757	1.83045
YNL167C	14	TFIID-dominated	-1.72517	-1.71784	-1.68203	-1.75764	-1.88342	-1.9179	-1.70835	-1.85299	-0.144642	-2.78944	0.043217	1.36435
YFR016C	6	TFIID-dominated	-0.878152	-0.851815	-0.894854	-0.93868	-1.10856	-1.01064	-0.874941	-1.01929	-0.14435	-2.79235	0.042044	1.3763
YKL088W	11	TFIID-dominated	-0.798565	-0.798224	-0.877877	-0.94558	-1.05764	-0.904395	-0.824889	-0.969204	-0.144315	-2.79271	0.048595	1.31341
YMR063W	13	TFIID-dominated	-1.8197	-1.97001	-1.95478	-2.00542	-2.04858	-2.12343	-1.91483	-2.05914	-0.144313	-2.79273	0.074525	1.1277
YDR407C	4	TFIID-dominated	-2.04881	-2.01876	-2.10491	-2.11051	-2.32358	-2.17121	-2.05749	-2.20177	-0.144273	-2.79313	0.094257	1.02569
YOL029C	15	TFIID-dominated	-0.383946	-0.428955	-0.474287	-0.501774	-0.636046	-0.581812	-0.429063	-0.573211	-0.144148	-2.79437	0.036039	1.44323
YPR128C	16	TFIID-dominated	-1.04393	-0.96131	-0.845736	-1.06907	-1.06532	-1.14687	-0.950327	-1.09375	-0.143427	-2.80161	0.091484	1.03865
YOL123W	15	TFIID-dominated	0.930004	0.902288	0.946973	0.815046	0.741388	0.792815	0.926422	0.783083	-0.143339	-2.8025	0.0044427	2.35235
YHR122W	8	TFIID-dominated	-0.243593	-0.228514	-0.257866	-0.278888	-0.539879	-0.341132	-0.243325	-0.386633	-0.143308	-2.8028	0.2002	0.698536
YNR033W	14	TFIID-dominated	-1.19168	-1.2058	-1.19034	-1.26001	-1.37265	-1.38433	-1.19594	-1.339	-0.143058	-2.80533	0.066483	1.17729
YLL023C	12	TFIID-dominated	-0.507577	-0.443662	-0.393328	-0.532682	-0.710187	-0.530654	-0.448189	-0.591174	-0.142985	-2.80606	0.096617	1.01495
YDL061C	4	TFIID-dominated	0.0480213	-0.0740815	-0.103086	-0.11507	-0.264059	-0.175929	-0.0430487	-0.18502	-0.141971	-2.81633	0.090657	1.0426
YCR067C	3	TFIID-dominated	-1.42309	-1.37657	-1.45865	-1.51251	-1.57455	-1.59687	-1.41944	-1.56131	-0.141873	-2.81732	0.0151028	1.82094
YIR003W	9	TFIID-dominated	-1.43168	-1.42254	-1.48492	-1.50695	-1.60354	-1.65381	-1.44638	-1.5881	-0.141718	-2.81891	0.037803	1.42247
YGL222C	7	TFIID-dominated	-1.01888	-1.01158	-0.988206	-1.05747	-1.23779	-1.14749	-1.00622	-1.14758	-0.14136	-2.82255	0.050664	1.2953
YMR111C	13	TFIID-dominated	-2.37527	-2.27712	-2.40432	-2.40842	-2.66462	-2.40707	-2.35224	-2.49337	-0.141137	-2.82483	0.197843	0.703679
YCR024C-A	3	SAGA-dominated	4.23275	4.16104	4.15743	4.09081	3.88859	4.14878	4.18374	4.04273	-0.141013	-2.8261	0.152922	0.81553
YPL066W	16	SAGA-dominated	-1.35291	-1.26126	-1.34014	-1.36054	-1.63104	-1.38577	-1.31811	-1.45912	-0.14101	-2.82613	0.184744	0.73343
YNL148C	14	TFIID-dominated	-1.40407	-1.35183	-1.39785	-1.48394	-1.634	-1.45766	-1.38458	-1.5252	-0.140612	-2.83021	0.06278	1.20218
YNR039C	14	TFIID-dominated	-1.71208	-1.75721	-1.71678	-1.76597	-1.97343	-1.86749	-1.72869	-1.86896	-0.14027	-2.83373	0.079303	1.10071
YGL090W	7	TFIID-dominated	-1.6517	-1.57963	-1.62161	-1.71808	-1.78545	-1.76849	-1.61765	-1.75734	-0.139692	-2.83968	0.0088384	2.05363
YNL243W	14	TFIID-dominated	-0.06176	-0.0556539	-0.169242	-0.175629	-0.320664	-0.208235	-0.095552	-0.234843	-0.139291	-2.84383	0.069059	1.16078
YOR109W	15	TFIID-dominated	-1.12488	-1.03438	-1.1291	-1.17467	-1.26107	-1.27042	-1.09612	-1.23539	-0.139271	-2.84403	0.033896	1.46985
YMR207C	13	TFIID-dominated	-2.79473	-2.82934	-2.83634	-2.88188	-2.97216	-3.02191	-2.82014	-2.95865	-0.138514	-2.85189	0.029763	1.52632
YCR030C	3	ND	-1.65758	-1.59095	-1.5692	-1.68847	-1.75202	-1.78924	-1.60591	-1.74325	-0.137337	-2.86421	0.025457	1.59419
YPL016W	16	TFIID-dominated	-2.82508	-2.78715	-2.6899	-2.88073	-2.98547	-2.84661	-2.76738	-2.90427	-0.136891	-2.8689	0.077742	1.10934
YCR073W-A	3	ND	-0.172578	-0.160074	-0.260288	-0.318916	-0.391619	-0.292844	-0.197647	-0.33446	-0.136813	-2.86972	0.03348	1.47521
YDR026C	4	TFIID-dominated	-0.814548	-0.921662	-0.94523	-1.00098	-1.06089	-1.02938	-0.893814	-1.03042	-0.136605	-2.87192	0.039656	1.40169
YOR335W-A	15	ND	2.233	2.15228	2.15215	2.11977	2.00378	2.00462	2.17914	2.04272	-0.136419	-2.87388	0.044119	1.35537
YGL073W	7	TFIID-dominated	-1.32196	-1.25024	-1.27404	-1.35363	-1.41557	-1.48577	-1.28208	-1.41832	-0.136242	-2.87576	0.033216	1.47865
YOR299W	15	TFIID-dominated	-0.833415	-0.877252	-0.848445	-0.930679	-1.12916	-0.907493	-0.853037	-0.98911	-0.136072	-2.87755	0.117982	0.928184
YNL176C	14	TFIID-dominated	-1.03412	-1.25895	-1.28946	-1.30506	-1.37445	-1.3056	-1.19417	-1.32837	-0.134195	-2.8976	0.195817	0.70815
YBR038W	2	TFIID-dominated	-1.52754	-1.54489	-1.60988	-1.61069	-1.70578	-1.76665	-1.56077	-1.69438	-0.133604	-2.90396	0.059239	1.22739
YDR047W	4	TFIID-dominated	0.427537	0.353082	0.397787	0.2228	0.271535	0.283279	0.392802	0.259205	-0.133597	-2.90404	0.0095182	2.02145
YOR015W	15	TFIID-dominated	-0.254625	-0.222234	-0.188036	-0.258642	-0.535042	-0.268378	-0.221632	-0.354021	-0.132389	-2.91715	0.21414	0.669302
YLR399C	12	SAGA-dominated	0.230059	0.349902	0.305695	0.136578	0.216969	0.136561	0.295219	0.163369	-0.131849	-2.92304	0.041504	1.38191
YPL158C	16	TFIID-dominated	-1.01337	-1.15036	-1.18738	-1.21347	-1.18903	-1.34364	-1.11704	-1.24871	-0.131676	-2.92494	0.140758	0.851527
YGR271W	7	SAGA-dominated	-2.19285	-2.18538	-2.24942	-2.26898	-2.4877	-2.26594	-2.20922	-2.34087	-0.131651	-2.92521	0.147215	0.832048
YBR234C	2	TFIID-dominated	0.405709	0.51043	0.506167	0.343744	0.297311	0.39051	0.474102	0.343855	-0.130247	-2.94068	0.040479	1.39277
YHR037W	8	TFIID-dominated	-1.22541	-1.18395	-1.21898	-1.311	-1.43545	-1.26229	-1.20944	-1.33625	-0.126804	-2.97933	0.068675	1.1632
YMR192W	13	TFIID-dominated	-1.97284	-2.01171	-2.05073	-2.06423	-2.25956	-2.09074	-2.01176	-2.13818	-0.126414	-2.98377	0.11562	0.936967
YDR510W	4	TFIID-dominated	2.37078	2.40515	2.31505	2.26757	2.13891	2.30659	2.36366	2.23769	-0.125973	-2.98882	0.086223	1.06438
YGL189C	7	TFIID-dominated	5.75451	5.8117	5.86876	5.70158	5.63398	5.72204	5.81166	5.68587	-0.125788	-2.99094	0.041925	1.37753
YER002W	5	TFIID-dominated	1.55853	1.56491	1.61954	1.48646	1.45965	1.42118	1.58099	1.45577	-0.12523	-2.99735	0.0100351	1.99848
YNL058C	14	TFIID-dominated	-0.180907	-0.0802368	-0.167307	-0.224443	-0.279491	-0.29929	-0.142817	-0.267741	-0.124924	-3.00087	0.034138	1.46676
YHR028C	8	TFIID-dominated	-0.282257	-0.24687	-0.268329	-0.312726	-0.529405	-0.329233	-0.265818	-0.390455	-0.124636	-3.0042	0.1396	0.855115
YNL059C	14	TFIID-dominated	-0.595431	-0.644402	-0.678567	-0.776417	-0.800666	-0.715207	-0.639467	-0.764097	-0.12463	-3.00428	0.023959	1.62053
YOR291W	15	TFIID-dominated	-1.93172	-1.90369	-1.99171	-1.99243	-2.20922	-1.99921	-1.94237	-2.06695	-0.124581	-3.00484	0.165135	0.782161
YLR203C	12	TFIID-dominated	-0.337939	-0.400926	-0.401427	-0.483267	-0.499458	-0.530697	-0.380097	-0.504474	-0.124377	-3.00721	0.0085224	2.06944
YHR204W	8	TFIID-dominated	-1.17799	-1.29115	-1.28382	-1.29208	-1.47536	-1.35294	-1.25098	-1.37346	-0.122474	-3.02945	0.130838	0.883266
YPL151C	16	TFIID-dominated	-1.17428	-1.33471	-1.33358	-1.35774	-1.47706	-1.36947	-1.28086	-1.40142	-0.120563	-3.05214	0.143784	0.842289
YIL029W-A	9	ND	-0.329863	-0.205847	-0.30585	-0.415093	-0.368671	-0.413293	-0.28052	-0.399019	-0.118499	-3.07705	0.048705	1.31243
YDR294C	4	TFIID-dominated	-0.000531194	-0.0224121	0.068312	-0.0382793	-0.222594	-0.048995	0.0151229	-0.10329	-0.118412	-3.07811	0.138243	0.859357
YFR044C	6	TFIID-dominated	0.849893	0.770094	0.786343	0.707686	0.628707	0.715254	0.80211	0.683882	-0.118228	-3.08036	0.032221	1.49186
YER180C-A	5	ND	-1.14098	-1.05795	-1.03827	-1.21464	-1.22134	-1.15406	-1.07907	-1.19668	-0.117614	-3.08786	0.037464	1.42639
YPL248C	16	TFIID-dominated	-3.3491	-3.33572	-3.36408	-3.37728	-3.5394	-3.48486	-3.34963	-3.46718	-0.117546	-3.0887	0.068676	1.1632
YKL034W	11	TFIID-dominated	-2.11742	-2.10586	-1.99182	-2.1262	-2.29897	-2.14238	-2.0717	-2.18919	-0.117488	-3.08941	0.156582	0.805258
YIL030C	9	TFIID-dominated	-0.404589	-0.46688	-0.515738	-0.54969	-0.561231	-0.627949	-0.462402	-0.579624	-0.117221	-3.09269	0.045039	1.34641
YIL002C	9	TFIID-dominated	-1.80471	-1.84549	-1.71683	-1.84856	-2.0061	-1.86267	-1.78901	-1.90578	-0.116766	-3.09831	0.134417	0.871546
YER083C	5	TFIID-dominated	0.353372	0.349399	0.293448	0.214552	0.177872	0.254787	0.332073	0.215737	-0.116336	-3.10363	0.016477	1.78312
YOR157C	15	TFIID-dominated	1.09421	1.18101	1.07546	1.05014	0.901143	1.05094	1.11689	1.00074	-0.116152	-3.10592	0.11838	0.926722
YDR285W	4	TFIID-dominated	-3.65069	-3.65569	-3.54177	-3.731	-3.79788	-3.66703	-3.61605	-3.73197	-0.115921	-3.10879	0.095621	1.01945
YOR142W	15	TFIID-dominated	0.534889	0.657301	0.630874	0.498332	0.483297	0.496341	0.607688	0.492657	-0.115031	-3.1199	0.095036	1.02211
YDR208W	4	TFIID-dominated	-1.05168	-1.13303	-1.13047	-1.21071	-1.24178	-1.20342	-1.10506	-1.21864	-0.113577	-3.13826	0.0195371	1.70914
YFR013W	6	TFIID-dominated	-1.2994	-1.25269	-1.29531	-1.32688	-1.46863	-1.39088	-1.28247	-1.39546	-0.112994	-3.14568	0.057099	1.24337
YPL246C	16	TFIID-dominated	0.891196	0.927622	0.907605	0.863327	0.6571	0.867879	0.908808	0.796102	-0.112706	-3.14937	0.173178	0.761507
YDR466W	4	TFIID-dominated	-1.68705	-1.74391	-1.78146	-1.79136	-1.90176	-1.85311	-1.73747	-1.84874	-0.111269	-3.16788	0.057399	1.2411
YLR047C	12	TFIID-dominated	-2.48483	-2.613	-2.56972	-2.62672	-2.70148	-2.6716	-2.55585	-2.6666	-0.110752	-3.1746	0.066918	1.17446
YER144C	5	TFIID-dominated	-1.82849	-1.85261	-1.90388	-2.01238	-1.94154	-1.95903	-1.86166	-1.97098	-0.109323	-3.19333	0.023598	1.62712
YLR332W	12	TFIID-dominated	-0.691187	-0.612744	-0.693963	-0.711669	-0.802106	-0.808451	-0.665965	-0.774075	-0.108111	-3.20942	0.059063	1.22868
YGR258C	7	TFIID-dominated	-1.56811	-1.56786	-1.56669	-1.64879	-1.74903	-1.62231	-1.56755	-1.67338	-0.105822	-3.24028	0.104297	0.981728
YPL083C	16	TFIID-dominated	-1.85216	-1.84115	-1.85096	-1.88776	-2.07505	-1.89755	-1.84809	-1.95345	-0.105362	-3.24657	0.21592	0.665707
YOR326W	15	TFIID-dominated	0.090918	0.121415	0.0742181	0.05351	-0.12172	0.043506	0.0955171	-0.0082348	-0.103752	-3.26879	0.1415	0.849244
YGR212W	7	TFIID-dominated	-3.29134	-3.24842	-3.25412	-3.32125	-3.48408	-3.29973	-3.26462	-3.36835	-0.103726	-3.26915	0.148239	0.829038
YOR323C	15	TFIID-dominated	1.37079	1.30166	1.31602	1.29297	1.14491	1.24481	1.32949	1.22757	-0.101925	-3.29443	0.098976	1.00447
YKR096W	11	TFIID-dominated	-2.20384	-2.18998	-2.06696	-2.20756	-2.25934	-2.29877	-2.15359	-2.25522	-0.101629	-3.29861	0.121903	0.913986
YMR191W	13	TFIID-dominated	-1.08472	-0.967094	-0.984875	-1.08946	-1.16134	-1.08847	-1.01223	-1.11309	-0.100861	-3.30957	0.082581	1.08312
YOR329C	15	TFIID-dominated	-1.42392	-1.42274	-1.45584	-1.47219	-1.62261	-1.50975	-1.43417	-1.53485	-0.100684	-3.3121	0.089616	1.04761
YGL136C	7	TFIID-dominated	-1.57497	-1.57517	-1.473	-1.58049	-1.73512	-1.60934	-1.54105	-1.64165	-0.100603	-3.31326	0.157583	0.802491
YJL127C	10	ND	-1.92381	-1.90732	-1.77093	-1.92956	-2.01886	-1.9548	-1.86735	-1.96774	-0.100388	-3.31634	0.149259	0.826059
YDR448W	4	TFIID-dominated	-1.35053	-1.3062	-1.34673	-1.35349	-1.5395	-1.40604	-1.33449	-1.43301	-0.0985221	-3.34341	0.153003	0.8153
YGR210C	7	TFIID-dominated	0.896767	0.94798	0.868346	0.857748	0.735908	0.828629	0.904364	0.807428	-0.0969361	-3.36682	0.086803	1.06147
YER147C	5	TFIID-dominated	-2.26228	-2.27102	-2.27565	-2.36334	-2.37298	-2.3621	-2.26965	-2.36614	-0.0964878	-3.37351	5.5625e-05	4.25473
YNR008W	14	TFIID-dominated	-0.870456	-0.860073	-0.83295	-0.882901	-1.02079	-0.948803	-0.854493	-0.950832	-0.096339	-3.37574	0.076577	1.1159
YGR037C	7	TFIID-dominated	2.91705	2.85638	2.85133	2.68956	2.80836	2.83922	2.87492	2.77904	-0.0958744	-3.38271	0.123963	0.906708
YMR010W	13	TFIID-dominated	-0.630639	-0.759413	-0.786168	-0.790255	-0.8202	-0.850681	-0.725407	-0.820378	-0.0949717	-3.39636	0.143635	0.84274
YHR019C	8	TFIID-dominated	2.87764	2.85079	2.80952	2.79844	2.7493	2.71248	2.84598	2.75341	-0.0925769	-3.4332	0.043125	1.36527
YDR295C	4	TFIID-dominated	-1.9571	-1.95714	-1.92314	-2.01797	-2.12433	-1.97148	-1.9458	-2.03793	-0.09213	-3.44018	0.113443	0.945222
YHL020C	8	TFIID-dominated	0.0219776	0.0519525	0.0396797	-0.00804098	-0.153768	0.00610026	0.0378699	-0.051903	-0.0897729	-3.47758	0.149876	0.824268
YJR063W	10	TFIID-dominated	0.763187	0.785055	0.82296	0.670028	0.69934	0.735432	0.790401	0.7016	-0.0888008	-3.49328	0.026105	1.58328
YOR331C	15	TFIID-dominated	3.19548	3.19152	3.2068	3.10918	3.10507	3.12313	3.19793	3.11246	-0.0854745	-3.54836	0.00027708	3.55739
YNL204C	14	TFIID-dominated	-2.7842	-2.82964	-2.79782	-2.86742	-2.8957	-2.87147	-2.80388	-2.8782	-0.074312	-3.75026	0.0101556	1.99329
YPL105C	16	TFIID-dominated	-0.112415	-0.167032	-0.189564	-0.196796	-0.240852	-0.253902	-0.156337	-0.230516	-0.0741796	-3.75283	0.062702	1.20272
YDR107C	4	TFIID-dominated	-2.06185	-2.07337	-2.05527	-2.08402	-2.20354	-2.12265	-2.0635	-2.13674	-0.0732389	-3.77125	0.170865	0.767347
YOR332W	15	TFIID-dominated	3.1768	3.20265	3.11393	3.1044	3.06903	3.10598	3.16446	3.09314	-0.0713207	-3.80954	0.070564	1.15142
YJL176C	10	TFIID-dominated	-1.17142	-1.19936	-1.19343	-1.21902	-1.28317	-1.27493	-1.18807	-1.25904	-0.0709671	-3.81671	0.030777	1.51177
YPR091C	16	TFIID-dominated	-1.39764	-1.40395	-1.34298	-1.45365	-1.43099	-1.44917	-1.38152	-1.4446	-0.06308	-3.98667	0.039578	1.40255
YDR312W	4	TFIID-dominated	-0.877025	-0.902103	-0.91822	-0.923577	-0.968285	-0.946163	-0.899116	-0.946008	-0.0468926	-4.4145	0.056264	1.24977
YDL103C	4	TFIID-dominated	-0.887026	-0.781233	-0.799975	-0.768826	-0.76778	-0.729299	-0.822745	-0.755301	0.0674433	-3.89018	0.122684	0.911212
YDL175C	4	TFIID-dominated	-2.0509	-2.10676	-2.06233	-2.0346	-1.92945	-2.02773	-2.07333	-1.99726	0.0760723	-3.71648	0.120284	0.919792
YNL254C	14	TFIID-dominated	-1.72068	-1.74363	-1.7564	-1.68937	-1.63681	-1.62645	-1.74024	-1.65088	0.089361	-3.48421	0.016143	1.79202
YPL017C	16	TFIID-dominated	-1.62772	-1.64914	-1.63823	-1.5238	-1.54967	-1.56533	-1.63836	-1.54627	0.0920961	-3.44072	0.0026644	2.5744
YDR376W	4	TFIID-dominated	-1.46405	-1.39873	-1.39623	-1.38818	-1.23288	-1.36156	-1.41967	-1.32754	0.092128	-3.44022	0.162096	0.790228
YDL166C	4	TFIID-dominated	-0.194098	-0.232855	-0.152116	-0.141148	-0.0910199	-0.0657167	-0.193023	-0.099295	0.0937283	-3.41537	0.043236	1.36415
YPR119W	16	TFIID-dominated	-1.34514	-1.36856	-1.41871	-1.29251	-1.25004	-1.30599	-1.37747	-1.28285	0.0946259	-3.40162	0.02566	1.59074
YLR068W	12	TFIID-dominated	0.554039	0.449006	0.608646	0.639576	0.622243	0.644892	0.537231	0.63557	0.0983398	-3.34608	0.166725	0.777999
YHR086W	8	TFIID-dominated	-1.94757	-1.98118	-1.98953	-1.82858	-1.93555	-1.85909	-1.97276	-1.87441	0.0983536	-3.34588	0.047322	1.32494
YHR014W	8	SAGA/TFIID	-4.22633	-4.29203	-4.30724	-4.19807	-4.21876	-4.07919	-4.2752	-4.16534	0.109859	-3.18628	0.098923	1.0047
YJR002W	10	TFIID-dominated	0.613904	0.544999	0.453196	0.672338	0.63562	0.645955	0.537366	0.651305	0.113938	-3.13368	0.070722	1.15045
YOL142W	15	TFIID-dominated	-0.592795	-0.562652	-0.58359	-0.4237	-0.466147	-0.492442	-0.579679	-0.460763	0.118916	-3.07198	0.0062162	2.20648
YPL239W	16	TFIID-dominated	0.670439	0.651584	0.691359	0.847273	0.758766	0.778709	0.671127	0.794916	0.123789	-3.01404	0.0147813	1.83029
YGR047C	7	TFIID-dominated	-2.43115	-2.43932	-2.28428	-2.2802	-2.26361	-2.23363	-2.38492	-2.25914	0.125777	-2.99106	0.071941	1.14302
YOL097C	15	TFIID-dominated	1.52614	1.39813	1.39156	1.57874	1.54298	1.57987	1.43861	1.5672	0.128588	-2.95918	0.045378	1.34315
YHR035W	8	TFIID-dominated	-4.38958	-4.38736	-4.31211	-4.16918	-4.29747	-4.23039	-4.36302	-4.23234	0.13067	-2.936	0.045824	1.33891
YDR375C	4	TFIID-dominated	-1.54898	-1.46312	-1.48821	-1.39772	-1.27539	-1.42848	-1.50011	-1.3672	0.132909	-2.91149	0.072122	1.14193
YLR028C	12	TFIID-dominated	0.898972	0.908473	0.916126	0.96756	1.21972	0.93624	0.907857	1.04117	0.133316	-2.90708	0.2877	0.54106
YJL045W	10	TFIID-dominated	-5.54425	-5.58511	-5.55005	-5.48892	-5.34159	-5.44797	-5.5598	-5.42616	0.133642	-2.90356	0.048341	1.31568
YPL147W	16	TFIID-dominated	-4.0768	-4.12334	-4.01969	-3.94839	-3.99819	-3.85974	-4.07328	-3.93544	0.137836	-2.85897	0.054599	1.26282
YPR133C	16	TFIID-dominated	-0.188502	-0.0800252	0.00641578	0.035578	0.110289	0.0165236	-0.0873704	0.0541301	0.1415	-2.82112	0.085096	1.07009
YNR040W	14	ND	-2.01153	-2.09845	-1.96052	-1.87616	-1.84939	-1.91575	-2.0235	-1.88043	0.143065	-2.80526	0.029942	1.52372
YDR175C	4	TFIID-dominated	-0.914972	-0.892489	-0.938927	-0.854296	-0.627795	-0.821846	-0.915463	-0.767979	0.147484	-2.76137	0.122078	0.913363
YLR132C	12	TFIID-dominated	-1.90818	-1.72648	-1.72435	-1.68936	-1.50422	-1.72055	-1.78634	-1.63804	0.148298	-2.75343	0.180585	0.743318
YOL086C	15	SAGA-dominated	6.20355	6.25998	6.1222	6.30905	6.46683	6.26772	6.19524	6.34787	0.152626	-2.71193	0.109698	0.959801
YDR185C	4	TFIID-dominated	-2.40654	-2.43955	-2.33413	-2.22864	-2.32813	-2.16519	-2.39341	-2.24065	0.152755	-2.71071	0.056664	1.24669
YOL076W	15	TFIID-dominated	-1.40827	-1.40696	-1.338	-1.16391	-1.29641	-1.22992	-1.38441	-1.23008	0.154331	-2.6959	0.0281	1.55129
YKL060C	11	SAGA-dominated	7.1192	7.09898	7.0329	7.24016	7.19785	7.27745	7.08369	7.23849	0.154796	-2.69156	0.0109179	1.96186
YOL077C	15	TFIID-dominated	0.923765	0.994629	1.08179	1.11328	1.21017	1.1454	1.00006	1.15629	0.156225	-2.67831	0.042475	1.37187
YLR300W	12	SAGA-dominated	2.86105	2.83567	2.77473	3.04048	2.89755	3.01286	2.82381	2.98363	0.159816	-2.64551	0.035723	1.44705
YJL074C	10	TFIID-dominated	-2.39876	-2.1758	-2.23096	-2.11118	-2.08726	-2.11527	-2.26851	-2.10457	0.163937	-2.60879	0.124802	0.903778
YHR137C-A	8	ND	-1.22431	-1.03451	-1.15625	-0.941199	-0.959333	-1.01346	-1.13836	-0.971329	0.167026	-2.58185	0.045476	1.34222
YHR201C	8	TFIID-dominated	0.182033	0.279455	0.328873	0.372209	0.550042	0.373894	0.263454	0.432048	0.168595	-2.56837	0.087616	1.05742
YDR399W	4	SAGA-dominated	2.29667	2.14331	2.31738	2.4868	2.33814	2.43853	2.25245	2.42115	0.168701	-2.56746	0.07032	1.15292
YAL056W	1	TFIID-dominated	-1.65509	-1.48091	-1.4193	-1.40329	-1.24186	-1.40155	-1.51843	-1.3489	0.169531	-2.56038	0.125996	0.899643
YGL263W	7	ND	-3.95956	-3.90747	-4.01881	-3.8501	-3.76577	-3.76088	-3.96195	-3.79225	0.169697	-2.55896	0.0167631	1.77565
YDR184C	4	TFIID-dominated	-0.423096	-0.457034	-0.442552	-0.135666	-0.41037	-0.267103	-0.440894	-0.271046	0.169848	-2.55768	0.175323	0.756161
YMR019W	13	TFIID-dominated	-1.72269	-1.7047	-1.69622	-1.61249	-1.33925	-1.65798	-1.70787	-1.53657	0.171294	-2.54545	0.24406	0.612503
YPR097W	16	TFIID-dominated	-1.81101	-1.86038	-1.77869	-1.59369	-1.69193	-1.64433	-1.81669	-1.64332	0.173373	-2.52805	0.0097955	2.00897
YMR271C	13	TFIID-dominated	-2.74485	-2.71229	-2.6159	-2.60573	-2.40374	-2.53302	-2.69101	-2.51416	0.17685	-2.49941	0.071644	1.14482
YBR098W	2	TFIID-dominated	-3.3365	-3.31444	-3.32795	-3.05355	-3.1191	-3.27558	-3.3263	-3.14941	0.176885	-2.49912	0.121722	0.914631
YDR480W	4	TFIID-dominated	-1.9444	-1.89476	-1.94444	-1.84179	-1.57097	-1.83594	-1.92787	-1.74956	0.178303	-2.4876	0.20488	0.6885
YMR027W	13	TFIID-dominated	0.164879	0.217484	0.187478	0.245448	0.629145	0.234082	0.189947	0.369559	0.179612	-2.47705	0.3174	0.498393
YCR102C	3	TFIID-dominated	-4.79235	-4.85939	-4.82506	-4.53549	-4.6607	-4.73804	-4.8256	-4.64474	0.180854	-2.4671	0.049845	1.30238
YMR218C	13	TFIID-dominated	-2.20031	-2.24782	-2.21475	-2.1222	-1.80773	-2.18688	-2.22096	-2.03894	0.182022	-2.45782	0.27788	0.556143
YDR419W	4	TFIID-dominated	-2.03917	-2.15174	-1.99378	-1.94213	-1.7141	-1.97768	-2.06156	-1.87797	0.183591	-2.44543	0.135501	0.868057
YGL155W	7	TFIID-dominated	-1.12927	-1.13973	-1.13638	-1.00691	-0.765642	-1.07604	-1.13513	-0.94953	0.185597	-2.42975	0.2034	0.691649
YHR004C	8	TFIID-dominated	-1.68897	-1.60601	-1.55343	-1.47666	-1.2906	-1.52288	-1.61614	-1.43005	0.18609	-2.42592	0.092104	1.03572
YDR032C	4	TFIID-dominated	1.13399	1.32206	1.25953	1.3272	1.52456	1.42655	1.23853	1.4261	0.187576	-2.41445	0.077363	1.11147
YGL151W	7	TFIID-dominated	-1.99044	-2.02757	-1.98439	-1.86433	-1.62411	-1.95111	-2.0008	-1.81318	0.187614	-2.41416	0.21274	0.672151
YCR004C	3	TFIID-dominated	0.98266	1.18612	1.24346	1.25583	1.47282	1.25052	1.13741	1.32639	0.188979	-2.4037	0.155441	0.808434
YGL054C	7	TFIID-dominated	1.57339	1.71639	1.79567	1.79717	2.03082	1.82943	1.69515	1.88581	0.190657	-2.39095	0.12774	0.893673
YHR008C	8	SAGA-dominated	1.22688	1.29734	1.27258	1.32153	1.66716	1.38023	1.2656	1.4563	0.190703	-2.3906	0.171457	0.765845
YDR174W	4	TFIID-dominated	1.40403	1.38467	1.39387	1.5039	1.83995	1.41316	1.39419	1.58567	0.191482	-2.38472	0.29292	0.533251
YPL173W	16	TFIID-dominated	-1.10754	-1.02975	-1.04694	-1.02893	-0.580204	-0.999746	-1.06141	-0.869628	0.191784	-2.38244	0.33486	0.475137
YJR100C	10	TFIID-dominated	-1.555	-1.53362	-1.44029	-1.39509	-1.21005	-1.34477	-1.50963	-1.31664	0.192998	-2.37334	0.046876	1.32905
YOR039W	15	TFIID-dominated	0.201178	0.169689	0.266864	0.390471	0.515346	0.313183	0.212577	0.406333	0.193757	-2.36768	0.046919	1.32865
YER078C	5	TFIID-dominated	-1.37269	-1.26591	-1.26576	-1.21196	-0.957398	-1.15288	-1.30145	-1.10741	0.194043	-2.36555	0.093679	1.02836
YNR041C	14	TFIID-dominated	-1.01192	-0.90065	-0.90603	-0.860188	-0.563979	-0.810403	-0.939533	-0.744857	0.194676	-2.36085	0.132704	0.877116
YHR103W	8	TFIID-dominated	-1.00512	-1.02401	-1.08135	-0.95032	-0.586745	-0.985156	-1.03683	-0.840741	0.196088	-2.35042	0.28576	0.543999
YMR066W	13	TFIID-dominated	-2.83812	-2.80423	-2.76057	-2.56772	-2.55906	-2.68523	-2.80097	-2.604	0.196974	-2.34392	0.0143807	1.84222
YJR101W	10	TFIID-dominated	-0.820606	-0.821108	-0.734001	-0.733466	-0.456303	-0.594828	-0.791905	-0.594866	0.197039	-2.34345	0.089016	1.05053
YEL018C-A	5	ND	-1.02151	-1.01152	-1.11047	-1.0107	-0.615233	-0.920861	-1.04784	-0.848933	0.198903	-2.32986	0.19884	0.701496
YNR042W	14	TFIID-dominated	-0.827297	-0.773	-0.747107	-0.718537	-0.434435	-0.597668	-0.782468	-0.583547	0.198921	-2.32973	0.090337	1.04413
YGR113W	7	TFIID-dominated	-1.05239	-1.0157	-1.02503	-0.974169	-0.596084	-0.924621	-1.03104	-0.831624	0.199415	-2.32616	0.2544	0.594483
YNL107W	14	TFIID-dominated	-1.35298	-1.16539	-1.15644	-1.14218	-0.863541	-1.06955	-1.22494	-1.02509	0.199848	-2.32303	0.135462	0.868183
YMR270C	13	TFIID-dominated	-1.15704	-1.13546	-1.02575	-1.00806	-0.702831	-1.0035	-1.10608	-0.904795	0.201288	-2.31267	0.154462	0.811178
YBR187W	2	TFIID-dominated	1.49434	1.44595	1.46014	1.51612	1.91903	1.57328	1.46681	1.66948	0.202667	-2.30282	0.26864	0.570829
YCL004W	3	TFIID-dominated	-2.47499	-2.51481	-2.40388	-2.39354	-2.02003	-2.37133	-2.46456	-2.26163	0.202932	-2.30093	0.199143	0.700835
YPL274W	16	SAGA-dominated	1.53991	1.52579	1.51643	1.541	2.0142	1.6396	1.52738	1.7316	0.204222	-2.29179	0.3071	0.51272
YFL050C	6	TFIID-dominated	-3.13497	-3.06755	-3.06415	-2.8697	-2.77447	-3.0083	-3.08889	-2.88416	0.204733	-2.28818	0.051144	1.29121
YER077C	5	TFIID-dominated	-2.03461	-2.15202	-2.04678	-1.89559	-1.70377	-2.01802	-2.0778	-1.87246	0.205343	-2.28389	0.115817	0.936228
YDR368W	4	TFIID-dominated	0.206768	0.39595	0.445255	0.476889	0.692595	0.494697	0.349324	0.554727	0.205403	-2.28347	0.111043	0.954509
YDL018C	4	TFIID-dominated	-1.51566	-1.18338	-1.24446	-1.13384	-1.17213	-1.01925	-1.3145	-1.10841	0.206091	-2.27865	0.12786	0.893265
YJL067W	10	TFIID-dominated	-1.19626	-1.17842	-1.20224	-1.06198	-0.825286	-1.07033	-1.19231	-0.985865	0.206443	-2.27619	0.140838	0.85128
YJR042W	10	ND	-0.681852	-0.602701	-0.611361	-0.481018	-0.236508	-0.558583	-0.631971	-0.42537	0.206601	-2.27508	0.123402	0.908678
YLR341W	12	TFIID-dominated	-4.83616	-5.10062	-4.98812	-4.70099	-4.80943	-4.78657	-4.97497	-4.76566	0.209306	-2.25631	0.061883	1.20843
YFL003C	6	TFIID-dominated	-4.70074	-4.62164	-4.50313	-4.33548	-4.38166	-4.47983	-4.60851	-4.39899	0.209515	-2.25487	0.04126	1.38447
YIL085C	9	TFIID-dominated	-0.295112	-0.468464	-0.309776	-0.290005	0.117227	-0.270244	-0.357784	-0.147674	0.21011	-2.25078	0.23308	0.632495
YCR044C	3	TFIID-dominated	-0.451053	-0.453331	-0.446569	-0.355615	-0.060221	-0.304469	-0.450317	-0.240102	0.210216	-2.25006	0.165036	0.782421
YDL179W	4	TFIID-dominated	-1.89782	-1.58479	-1.54081	-1.48826	-1.43123	-1.46439	-1.67447	-1.46129	0.213178	-2.22987	0.115138	0.938781
YBR009C	2	TFIID-dominated	3.62737	3.62385	3.76504	3.82318	3.83496	3.99885	3.67208	3.88566	0.213577	-2.22717	0.047863	1.32
YBR106W	2	TFIID-dominated	3.08728	3.04814	3.12773	3.17154	3.4442	3.28842	3.08772	3.30139	0.213669	-2.22655	0.069044	1.16087
YLR032W	12	TFIID-dominated	-2.62867	-2.54474	-2.54431	-2.46143	-2.15153	-2.46332	-2.57257	-2.35876	0.213813	-2.22558	0.135219	0.868962
YDR483W	4	TFIID-dominated	1.46638	1.42145	1.37559	1.54726	1.89088	1.46723	1.42114	1.63512	0.213982	-2.22444	0.20036	0.698189
YNL232W	14	TFIID-dominated	0.154345	0.179959	0.217667	0.277087	0.69797	0.220834	0.183991	0.39863	0.21464	-2.22001	0.30956	0.509255
YLR133W	12	TFIID-dominated	-0.851517	-0.87901	-0.871012	-0.831594	-0.321765	-0.803891	-0.86718	-0.652417	0.214763	-2.21918	0.3394	0.469288
YOL102C	15	TFIID-dominated	-0.803191	-0.866267	-0.669843	-0.610535	-0.656416	-0.425377	-0.779767	-0.56411	0.215658	-2.21319	0.083739	1.07707
YPL273W	16	TFIID-dominated	1.67824	1.6621	1.77367	1.82899	2.12427	1.80835	1.70467	1.92054	0.215868	-2.21178	0.133079	0.87589
YBR025C	2	TFIID-dominated	2.48697	2.50902	2.61417	2.81772	2.67314	2.76704	2.53672	2.75263	0.215909	-2.2115	0.020761	1.68275
YOR254C	15	TFIID-dominated	0.868622	0.983304	1.0058	1.03042	1.37824	1.09777	0.952575	1.16881	0.216234	-2.20934	0.147564	0.83102
YGR184C	7	TFIID-dominated	-1.99057	-2.05605	-2.01053	-1.91331	-1.53325	-1.95926	-2.01905	-1.80194	0.217106	-2.20353	0.27172	0.565878
YCL010C	3	TFIID-dominated	-0.266996	-0.348885	-0.244284	-0.224949	0.171376	-0.14803	-0.286721	-0.067201	0.21952	-2.18757	0.173301	0.761199
YKR038C	11	TFIID-dominated	-0.167461	-0.138807	-0.130741	-0.0565812	0.272039	0.00836218	-0.14567	0.0746067	0.220277	-2.18261	0.179557	0.745798
YBR095C	2	TFIID-dominated	-1.54953	-1.60723	-1.60984	-1.45086	-1.12541	-1.52812	-1.58887	-1.36813	0.220737	-2.1796	0.23838	0.62273
YMR223W	13	TFIID-dominated	-1.76297	-1.74222	-1.679	-1.59066	-1.32665	-1.60426	-1.72806	-1.50719	0.220877	-2.17869	0.0934	1.02965
YML028W	13	SAGA-dominated	4.26052	4.22216	4.20263	4.39229	4.57329	4.38427	4.22843	4.44995	0.221516	-2.17452	0.032597	1.48682
YMR119W	13	TFIID-dominated	-1.67627	-1.53149	-1.47794	-1.45687	-1.15665	-1.40715	-1.5619	-1.34022	0.221673	-2.17349	0.124638	0.90435
YJR003C	10	TFIID-dominated	-1.15625	-1.23489	-1.16211	-0.952265	-1.09925	-0.836418	-1.18442	-0.962645	0.221773	-2.17284	0.05664	1.24688
YHR168W	8	TFIID-dominated	-2.56294	-2.59333	-2.59792	-2.4731	-2.16227	-2.45349	-2.58473	-2.36295	0.221775	-2.17283	0.179144	0.746798
YHR063C	8	TFIID-dominated	0.162343	0.367772	0.397236	0.417628	0.698169	0.47691	0.309117	0.530902	0.221785	-2.17276	0.125163	0.902524
YIL158W	9	TFIID-dominated	0.00976729	-0.0687575	-0.136319	0.0443908	0.374425	0.0512403	-0.0651031	0.156685	0.221789	-2.17274	0.147976	0.829809
YOR043W	15	TFIID-dominated	-0.686674	-0.724447	-0.732068	-0.589824	-0.292724	-0.594693	-0.714397	-0.492413	0.221983	-2.17148	0.178137	0.749246
YMR026C	13	TFIID-dominated	-1.53141	-1.57803	-1.62426	-1.39659	-1.15437	-1.51511	-1.5779	-1.35536	0.222543	-2.16784	0.126624	0.897484
YOR101W	15	TFIID-dominated	0.209057	0.20205	0.0557201	0.468804	0.311343	0.354408	0.155609	0.378185	0.222576	-2.16763	0.031436	1.50257
YPL266W	16	TFIID-dominated	0.64284	0.66531	0.729101	0.741078	1.13101	0.833826	0.679083	0.901971	0.222888	-2.16561	0.155998	0.806881
YGL159W	7	TFIID-dominated	-1.82654	-1.76226	-1.6769	-1.56051	-1.41237	-1.61944	-1.75524	-1.53077	0.224465	-2.15544	0.045158	1.34527
YOL149W	15	TFIID-dominated	0.0873161	0.0462628	0.168923	0.238436	0.517857	0.221789	0.100834	0.326028	0.225194	-2.15076	0.108799	0.963375
YOR360C	15	TFIID-dominated	-0.841592	-0.965656	-0.95296	-0.79031	-0.497012	-0.796939	-0.920069	-0.694754	0.225316	-2.14998	0.117975	0.92821
YLR134W	12	SAGA-dominated	-2.64682	-2.6769	-2.65359	-2.53208	-2.17471	-2.59325	-2.6591	-2.43334	0.225759	-2.14714	0.24728	0.606811
YFR001W	6	TFIID-dominated	0.303348	0.201776	0.464805	0.522359	0.48862	0.636497	0.32331	0.549159	0.225849	-2.14657	0.061456	1.21144
YPL178W	16	TFIID-dominated	0.518311	0.668375	0.778859	0.804307	1.06144	0.779577	0.655182	0.881775	0.226594	-2.14182	0.133862	0.873343
YOR153W	15	SAGA-dominated	1.13842	1.03024	1.04822	1.22596	1.52924	1.14283	1.07229	1.29934	0.227051	-2.13891	0.154716	0.810465
YEL022W	5	TFIID-dominated	-1.38323	-1.45538	-1.44746	-1.21946	-1.04328	-1.34183	-1.42869	-1.20152	0.227169	-2.13816	0.07476	1.12633
YIL078W	9	TFIID-dominated	2.59183	2.50289	2.58526	2.663	3.08938	2.60938	2.55999	2.78725	0.227262	-2.13757	0.2976	0.526367
YGR020C	7	TFIID-dominated	1.94116	1.99388	1.98903	2.04478	2.44937	2.11384	1.97469	2.20266	0.227976	-2.13305	0.23258	0.633428
YBL056W	2	TFIID-dominated	0.694866	0.747331	0.696488	0.864733	1.09796	0.862133	0.712895	0.941609	0.228714	-2.12838	0.057737	1.23855
YPR139C	16	TFIID-dominated	-0.423073	-0.372669	-0.50693	-0.345867	0.0383576	-0.30778	-0.434224	-0.205096	0.229128	-2.12578	0.168298	0.773921
YIL028W	9	TFIID-dominated	-3.38778	-3.40018	-3.32987	-3.17199	-2.93762	-3.32014	-3.37261	-3.14325	0.229361	-2.12431	0.127458	0.894633
YLR285W	12	TFIID-dominated	0.338643	0.382119	0.371311	0.474477	0.813137	0.496709	0.364024	0.594774	0.23075	-2.1156	0.192079	0.71652
YBR143C	2	TFIID-dominated	2.25585	2.25729	2.31043	2.42893	2.73393	2.3565	2.27452	2.50645	0.231932	-2.10822	0.20592	0.686301
YDR268W	4	TFIID-dominated	-1.91856	-1.90314	-1.84211	-1.61011	-1.60614	-1.74962	-1.88794	-1.65529	0.232648	-2.10378	0.0129172	1.88883
YGL257C	7	TFIID-dominated	-0.649036	-0.587679	-0.594898	-0.474541	-0.170292	-0.486123	-0.610537	-0.376985	0.233552	-2.09818	0.176424	0.753442
YHR111W	8	TFIID-dominated	-0.646096	-0.660595	-0.64895	-0.509804	-0.15331	-0.591317	-0.65188	-0.418144	0.233737	-2.09705	0.24538	0.610161
YGR111W	7	TFIID-dominated	-1.10559	-0.958285	-0.946019	-0.894103	-0.650457	-0.763813	-1.0033	-0.769457	0.23384	-2.09641	0.057277	1.24202
YOL080C	15	TFIID-dominated	-0.436167	-0.594185	-0.615647	-0.331048	-0.260957	-0.352287	-0.548667	-0.314764	0.233903	-2.09602	0.0190206	1.72078
YLR038C	12	TFIID-dominated	-0.861647	-0.665455	-0.524478	-0.513426	-0.401624	-0.433937	-0.68386	-0.449662	0.234197	-2.0942	0.076238	1.11783
YJR015W	10	TFIID-dominated	0.0977068	0.162738	0.090227	0.414691	0.193957	0.445466	0.116891	0.351371	0.23448	-2.09246	0.050679	1.29517
YHR137W	8	SAGA-dominated	-1.30381	-1.38794	-1.40378	-1.03017	-1.181	-1.17909	-1.36517	-1.13009	0.235086	-2.08874	0.0191049	1.71886
YPL022W	16	TFIID-dominated	-1.54443	-1.58763	-1.56693	-1.50165	-1.06377	-1.42609	-1.56633	-1.3305	0.23583	-2.08418	0.2455	0.609949
YDL160C-A	4	ND	-1.30392	-1.33662	-1.10461	-1.01328	-1.09906	-0.922649	-1.24838	-1.01166	0.236722	-2.07874	0.055482	1.25585
YOR251C	15	TFIID-dominated	0.0418703	0.0688281	-0.0570308	0.113303	0.530648	0.124047	0.0178892	0.255999	0.23811	-2.0703	0.191923	0.716873
YLR150W	12	TFIID-dominated	4.58277	4.60004	4.5613	4.72226	5.09464	4.64413	4.58137	4.82034	0.238971	-2.06509	0.25004	0.601991
YOL079W	15	TFIID-dominated	-0.375004	-0.481115	-0.480186	-0.263242	-0.0993104	-0.256549	-0.445435	-0.206367	0.239068	-2.06451	0.023762	1.62412
YOR144C	15	TFIID-dominated	-2.96357	-2.82994	-2.99029	-2.81342	-2.44276	-2.80978	-2.92793	-2.68866	0.239276	-2.06325	0.165224	0.781927
YGL041W-A	7	ND	-0.488721	-0.385451	-0.28695	-0.187337	0.0238965	-0.278661	-0.387041	-0.147367	0.239674	-2.06086	0.097041	1.01304
YBR084W	2	TFIID-dominated	1.23488	1.15337	1.1771	1.28201	1.71381	1.28998	1.18845	1.4286	0.240147	-2.05801	0.261	0.583359
YMR221C	13	TFIID-dominated	-0.553566	-0.675627	-0.572651	-0.516661	-0.0948345	-0.468798	-0.600615	-0.360098	0.240516	-2.05579	0.178844	0.747526
YPL167C	16	TFIID-dominated	-3.71933	-3.69789	-3.68031	-3.55364	-3.33505	-3.48519	-3.69918	-3.45796	0.241216	-2.0516	0.076716	1.11511
YOR051C	15	TFIID-dominated	0.753352	0.64863	0.710565	0.831629	1.23555	0.769976	0.704182	0.945719	0.241537	-2.04968	0.2027	0.693146
YMR072W	13	TFIID-dominated	1.38921	1.56207	1.62094	1.6923	1.8793	1.7266	1.52407	1.76607	0.241996	-2.04695	0.053981	1.26776
YOR261C	15	TFIID-dominated	1.1542	1.30692	1.41422	1.43309	1.69461	1.47618	1.29178	1.53463	0.242844	-2.0419	0.097883	1.00929
YLR229C	12	TFIID-dominated	1.28947	1.4446	1.44451	1.51608	1.7947	1.59659	1.39286	1.63579	0.24293	-2.04139	0.074898	1.12553
YDR322W	4	TFIID-dominated	-1.26501	-1.24219	-1.24835	-1.11609	-0.773236	-1.13618	-1.25185	-1.0085	0.243349	-2.0389	0.197875	0.703609
YOL145C	15	TFIID-dominated	-0.962989	-0.996154	-0.997313	-0.851737	-0.463346	-0.909923	-0.985486	-0.741669	0.243817	-2.03613	0.24766	0.606144
YDL235C	4	TFIID-dominated	0.191433	0.335337	0.499509	0.514123	0.740106	0.504435	0.342093	0.586221	0.244128	-2.03429	0.109957	0.958777
YMR177W	13	TFIID-dominated	-1.68359	-1.70145	-1.81724	-1.53288	-1.2745	-1.65879	-1.73409	-1.48872	0.245368	-2.02698	0.125964	0.899754
YDL230W	4	TFIID-dominated	-1.48233	-1.45051	-1.46649	-1.42384	-0.9698	-1.26914	-1.46645	-1.22092	0.24552	-2.02609	0.22498	0.647856
YIL020C	9	TFIID-dominated	-0.0528297	-0.0951484	-0.0516091	-0.0142262	0.479601	0.0728642	-0.066529	0.179413	0.245942	-2.02361	0.27002	0.568604
YMR071C	13	TFIID-dominated	0.665108	0.830659	0.81727	0.857156	1.16947	1.02483	0.771012	1.01715	0.246142	-2.02244	0.083223	1.07976
YEL061C	5	TFIID-dominated	-2.01699	-2.05404	-1.95214	-1.87451	-1.51954	-1.89001	-2.00772	-1.76135	0.24637	-2.0211	0.140719	0.851647
YCR003W	3	TFIID-dominated	-1.30415	-0.983233	-0.924666	-0.864146	-0.808387	-0.800381	-1.07068	-0.824305	0.246378	-2.02106	0.089601	1.04769
YHL038C	8	TFIID-dominated	-2.35495	-2.35872	-2.36944	-2.22289	-1.90738	-2.21289	-2.36103	-2.11439	0.246649	-2.01947	0.161284	0.792409
YER162C	5	TFIID-dominated	-2.84136	-2.66006	-2.67167	-2.62651	-2.20396	-2.59947	-2.72437	-2.47664	0.247723	-2.0132	0.189838	0.721617
YMR283C	13	TFIID-dominated	-1.97701	-1.91824	-1.82414	-1.78527	-1.52775	-1.66044	-1.90646	-1.65782	0.248643	-2.00785	0.050595	1.29589
YMR074C	13	TFIID-dominated	1.34542	1.4991	1.4979	1.55876	1.89164	1.63802	1.44747	1.69614	0.248668	-2.00771	0.104101	0.982545
YLR230W	12	TFIID-dominated	1.60667	1.71409	1.63678	1.85505	1.99307	1.86209	1.65251	1.9034	0.250891	-1.99487	0.0120837	1.9178
YEL064C	5	TFIID-dominated	-3.18669	-3.2347	-3.0166	-2.95053	-2.79701	-2.93706	-3.146	-2.89487	0.251128	-1.9935	0.03842	1.41544
YJL117W	10	TFIID-dominated	0.820088	0.661287	0.757254	1.08928	0.82972	1.07332	0.74621	0.99744	0.25123	-1.99292	0.060638	1.21726
YLR129W	12	TFIID-dominated	0.0341756	-0.100087	-0.123859	0.100393	0.430539	0.0354032	-0.0632567	0.188778	0.252035	-1.9883	0.147577	0.830981
YOR354C	15	TFIID-dominated	-1.43493	-1.34034	-1.41354	-1.21428	-0.967093	-1.25019	-1.39627	-1.14385	0.252417	-1.98612	0.067175	1.17279
YHR170W	8	TFIID-dominated	1.31096	1.22545	1.3136	1.41565	1.84336	1.34883	1.28334	1.53595	0.252608	-1.98503	0.27182	0.565719
YLR036C	12	TFIID-dominated	-1.91957	-1.62647	-1.63632	-1.54066	-1.36586	-1.51429	-1.72745	-1.4736	0.25385	-1.97795	0.074518	1.12774
YKL113C	11	TFIID-dominated	-0.229015	-0.0665993	-0.0699997	0.0606649	0.377318	-0.0417059	-0.121871	0.132092	0.253964	-1.97731	0.153915	0.812719
YJL014W	10	TFIID-dominated	1.25399	1.20493	1.27895	1.3457	1.83318	1.32226	1.24596	1.50038	0.254424	-1.97469	0.29146	0.535421
YCR002C	3	TFIID-dominated	0.45525	0.537761	0.615945	0.634719	1.09264	0.64771	0.536319	0.791689	0.25537	-1.96934	0.20316	0.692162
YOR147W	15	TFIID-dominated	-1.94427	-1.94018	-1.76744	-1.73767	-1.45256	-1.69302	-1.88396	-1.62775	0.25621	-1.9646	0.083537	1.07812
YJR009C	10	SAGA-dominated	4.9684	4.9612	4.77625	5.22475	5.07315	5.17802	4.90195	5.15864	0.256687	-1.96192	0.026223	1.58132
YJL008C	10	TFIID-dominated	1.09485	1.10164	1.05335	1.17565	1.71731	1.12707	1.08328	1.34001	0.256727	-1.96169	0.32798	0.484153
YLR034C	12	TFIID-dominated	-0.33177	-0.288375	-0.438137	-0.17936	0.0335386	-0.142086	-0.352761	-0.0959691	0.256792	-1.96133	0.03624	1.44081
YPL132W	16	TFIID-dominated	-1.72193	-1.57061	-1.55235	-1.51434	-1.09441	-1.46049	-1.61496	-1.35641	0.25855	-1.95148	0.16316	0.787386
YDR472W	4	TFIID-dominated	-0.844034	-1.03328	-0.894702	-0.724009	-0.448535	-0.822481	-0.924005	-0.665008	0.258997	-1.94899	0.12142	0.91571
YIL027C	9	TFIID-dominated	-0.108711	0.0347131	0.101722	0.108181	0.459191	0.237349	0.00924133	0.26824	0.258999	-1.94898	0.105722	0.975835
YMR118C	13	TFIID-dominated	-2.61398	-2.54885	-2.62211	-2.4527	-2.10265	-2.44373	-2.59498	-2.33303	0.261956	-1.9326	0.110621	0.956162
YKL128C	11	TFIID-dominated	0.459492	0.394527	0.507032	0.591171	0.889221	0.669272	0.453684	0.716554	0.262871	-1.92757	0.061796	1.20904
YDR219C	4	TFIID-dominated	-2.02755	-1.90669	-1.74244	-1.68913	-1.46411	-1.73179	-1.89222	-1.62834	0.263879	-1.92205	0.092664	1.03309
YER031C	5	TFIID-dominated	1.50594	1.58619	1.51095	1.6474	2.07655	1.672	1.53436	1.79865	0.264287	-1.91982	0.22718	0.64363
YDL248W	4	TFIID-dominated	-2.67462	-2.37063	-2.41397	-2.30484	-2.13566	-2.22037	-2.48641	-2.22029	0.26612	-1.90985	0.057962	1.23686
YCR011C	3	TFIID-dominated	-0.826178	-0.544739	-0.513006	-0.489854	-0.161144	-0.434085	-0.627974	-0.361694	0.26628	-1.90898	0.137475	0.861776
YGR057C	7	TFIID-dominated	-0.979737	-0.920787	-0.905106	-0.771504	-0.434774	-0.800511	-0.93521	-0.66893	0.26628	-1.90898	0.178204	0.749083
YLR143W	12	TFIID-dominated	-1.61421	-1.69469	-1.67546	-1.45294	-1.13836	-1.59365	-1.66146	-1.39499	0.266471	-1.90795	0.2104	0.676954
YKL011C	11	TFIID-dominated	-2.13085	-2.17149	-2.0555	-1.95535	-1.68458	-1.91745	-2.11928	-1.85246	0.266817	-1.90608	0.053718	1.26988
YLR029C	12	TFIID-dominated	5.62941	5.57369	5.47486	5.68956	6.09388	5.69859	5.55932	5.82734	0.268022	-1.89958	0.151858	0.818562
YLR097C	12	TFIID-dominated	-1.77929	-1.64894	-1.72029	-1.63819	-1.11079	-1.59496	-1.71617	-1.44798	0.268193	-1.89866	0.2211	0.655411
YPR032W	16	TFIID-dominated	-2.57681	-2.54474	-2.67289	-2.51527	-1.96625	-2.5078	-2.59815	-2.32977	0.268372	-1.8977	0.24592	0.609206
YHR007C	8	SAGA-dominated	2.54909	2.54334	2.48112	2.70123	2.96072	2.71871	2.52451	2.79355	0.269036	-1.89413	0.046937	1.32848
YDR494W	4	TFIID-dominated	-1.23359	-1.29141	-1.12868	-1.11807	-0.707574	-1.02027	-1.21789	-0.948637	0.269255	-1.89296	0.130535	0.884273
YDL084W	4	TFIID-dominated	2.3941	2.44139	2.51003	2.63861	2.90717	2.60953	2.44851	2.71843	0.269926	-1.88936	0.068778	1.16255
YMR083W	13	TFIID-dominated	2.01815	1.98654	2.00871	2.27041	2.30799	2.24522	2.00447	2.27454	0.270069	-1.8886	0.000241	3.61798
YFL048C	6	TFIID-dominated	0.217974	0.309538	0.350836	0.458664	0.746085	0.484357	0.292783	0.563035	0.270253	-1.88762	0.066039	1.1802
YGR171C	7	TFIID-dominated	-2.60573	-2.43875	-2.39315	-2.38205	-1.95058	-2.29388	-2.47921	-2.20884	0.270373	-1.88698	0.155884	0.807198
YDR266C	4	TFIID-dominated	-0.691519	-0.736359	-0.746214	-0.573271	-0.148454	-0.640884	-0.724698	-0.454203	0.270495	-1.88633	0.24792	0.605688
YLR104W	12	TFIID-dominated	-0.298517	-0.295479	-0.283055	-0.136273	0.177402	-0.105617	-0.29235	-0.021496	0.270854	-1.88441	0.13356	0.874324
YEL058W	5	TFIID-dominated	0.320158	0.300587	0.318552	0.389522	0.861062	0.501491	0.313099	0.584025	0.270926	-1.88403	0.2205	0.656591
YHR172W	8	TFIID-dominated	-2.84757	-2.86122	-2.76233	-2.63808	-2.31185	-2.70483	-2.82371	-2.55159	0.272118	-1.8777	0.116255	0.934588
YOR149C	15	TFIID-dominated	-2.03433	-1.93994	-1.93835	-1.79028	-1.49528	-1.80926	-1.97087	-1.69827	0.272604	-1.87512	0.078543	1.10489
YOL139C	15	TFIID-dominated	2.82964	2.90255	2.99827	3.10919	3.26074	3.1785	2.91015	3.18281	0.272655	-1.87485	0.0142358	1.84662
YDR131C	4	TFIID-dominated	-3.08854	-2.91904	-2.91786	-2.86768	-2.4882	-2.74821	-2.97514	-2.70136	0.273782	-1.8689	0.107203	0.969793
YDL015C	4	TFIID-dominated	1.40224	1.36687	1.33124	1.49363	1.88909	1.54267	1.36678	1.6418	0.275017	-1.86241	0.184556	0.733872
YBR137W	2	TFIID-dominated	-1.24886	-1.21656	-1.00418	-0.842527	-0.993712	-0.807113	-1.15653	-0.881117	0.275415	-1.86032	0.044117	1.35539
YNL013C	14	TFIID-dominated	-4.15115	-4.12224	-4.13888	-3.9076	-3.81852	-3.85844	-4.13742	-3.86152	0.275904	-1.85776	0.00070077	3.15442
YDR427W	4	TFIID-dominated	0.0734693	0.177117	0.371838	0.439028	0.53707	0.474374	0.207475	0.483491	0.276016	-1.85718	0.035044	1.45539
YDR325W	4	TFIID-dominated	-2.32001	-2.38264	-2.18997	-2.06451	-1.90146	-2.0971	-2.29754	-2.02102	0.27652	-1.85455	0.031582	1.50056
YGR208W	7	TFIID-dominated	0.700196	0.674763	0.838536	0.924174	1.2372	0.882526	0.737832	1.01463	0.276803	-1.85307	0.104698	0.980062
YGR165W	7	TFIID-dominated	-1.14602	-1.08459	-1.17434	-0.976517	-0.70061	-0.896748	-1.13498	-0.857958	0.277025	-1.85191	0.041398	1.38302
YHR184W	8	TFIID-dominated	-3.7319	-3.88323	-3.65617	-3.33306	-3.54872	-3.55423	-3.7571	-3.47867	0.278431	-1.84461	0.051282	1.29004
YHL003C	8	TFIID-dominated	0.356666	0.414634	0.440983	0.536588	0.831738	0.681944	0.404094	0.683423	0.279329	-1.83996	0.042237	1.37431
YPL238C	16	TFIID-dominated	3.18041	3.04499	3.18944	3.20837	3.74276	3.30399	3.13828	3.41837	0.280091	-1.83603	0.20012	0.69871
YBR014C	2	TFIID-dominated	-1.53958	-1.72711	-1.5764	-1.40156	-1.10187	-1.49894	-1.61436	-1.33412	0.280237	-1.83528	0.117436	0.930199
YLR233C	12	TFIID-dominated	-3.57654	-3.62139	-3.52436	-3.3762	-3.01741	-3.48184	-3.5741	-3.29182	0.282279	-1.82481	0.21072	0.676294
YEL030C-A	5	ND	-5.14264	-5.09989	-5.16611	-4.75883	-5.01247	-4.78657	-5.13622	-4.85262	0.283594	-1.8181	0.030683	1.5131
YER145C	5	TFIID-dominated	1.51221	1.76775	1.5259	1.92058	1.85741	1.88083	1.60195	1.88627	0.284318	-1.81442	0.024837	1.6049
YOR071C	15	SAGA/TFIID	-1.57127	-1.65172	-1.66027	-1.20803	-1.51249	-1.30701	-1.62775	-1.34251	0.285239	-1.80976	0.044658	1.3501
YPR025C	16	TFIID-dominated	-1.53908	-1.38632	-1.41886	-1.30407	-0.990567	-1.19306	-1.44809	-1.16257	0.285519	-1.80834	0.05886	1.23018
YGR024C	7	TFIID-dominated	0.0189847	0.12543	0.0538501	0.194082	0.565954	0.298059	0.0660882	0.352698	0.28661	-1.80284	0.083644	1.07757
YEL027W	5	TFIID-dominated	3.88536	3.91004	3.94236	4.06712	4.39317	4.13875	3.91259	4.19968	0.28709	-1.80042	0.121724	0.914624
YNL320W	14	TFIID-dominated	-1.08138	-0.97989	-0.937068	-0.832829	-0.558387	-0.744418	-0.999447	-0.711878	0.28757	-1.79802	0.041657	1.38031
YJR055W	10	TFIID-dominated	-2.62333	-2.75692	-2.62345	-2.31298	-2.59193	-2.2332	-2.6679	-2.37937	0.288533	-1.79319	0.07412	1.13006
YGR035C	7	TFIID-dominated	-2.97523	-2.90574	-2.93218	-2.60763	-2.84254	-2.49507	-2.93772	-2.64842	0.2893	-1.78936	0.057619	1.23943
YMR015C	13	TFIID-dominated	-0.45693	-0.442491	-0.422997	-0.158255	-0.018063	-0.273308	-0.440806	-0.149875	0.290931	-1.78125	0.070001	1.1549
YIL127C	9	TFIID-dominated	0.581427	0.408771	0.555515	0.659894	1.10299	0.656902	0.515238	0.806596	0.291358	-1.77913	0.162262	0.789783
YKL216W	11	TFIID-dominated	3.882	3.85977	3.85859	4.05445	4.3378	4.08252	3.86679	4.15826	0.291468	-1.77859	0.101681	0.99276
YOL009C	15	TFIID-dominated	-2.34171	-2.30724	-2.44126	-2.20445	-1.82665	-2.18334	-2.3634	-2.07148	0.291919	-1.77636	0.106881	0.971099
YJL061W	10	TFIID-dominated	-1.49409	-1.27733	-1.35636	-1.14168	-0.975335	-1.13039	-1.37593	-1.08247	0.293458	-1.76878	0.024001	1.61977
YGR117C	7	TFIID-dominated	-1.2739	-1.16837	-1.04001	-0.923379	-0.708367	-0.970126	-1.16076	-0.867291	0.293468	-1.76872	0.05486	1.26074
YMR073C	13	TFIID-dominated	-1.10495	-1.02872	-1.00979	-0.918764	-0.582919	-0.757034	-1.04782	-0.752906	0.294913	-1.76164	0.052935	1.27626
YJL004C	10	TFIID-dominated	-0.567946	-0.715305	-0.722183	-0.432916	-0.160612	-0.526201	-0.668478	-0.373243	0.295235	-1.76006	0.085421	1.06844
YGR016W	7	TFIID-dominated	-3.43697	-3.16695	-3.10991	-3.07671	-2.67761	-3.06516	-3.23794	-2.93983	0.298119	-1.74604	0.157725	0.802099
YML077W	13	TFIID-dominated	-0.591431	-0.512426	-0.481407	-0.330895	-0.0678454	-0.291461	-0.528421	-0.230067	0.298354	-1.7449	0.036159	1.44178
YNL111C	14	TFIID-dominated	-0.193851	-0.157421	-0.00253807	0.138053	0.335475	0.0684403	-0.117937	0.180656	0.298593	-1.74375	0.04574	1.3397
YDR372C	4	TFIID-dominated	0.496108	0.540763	0.695923	0.774547	1.03373	0.820873	0.577598	0.876383	0.298785	-1.74282	0.047018	1.32774
YOR152C	15	TFIID-dominated	-3.52336	-3.36672	-3.40129	-3.26183	-2.89911	-3.23348	-3.43045	-3.13148	0.298977	-1.74189	0.093997	1.02689
YPL234C	16	TFIID-dominated	2.13736	2.13653	2.03033	2.22571	2.58637	2.39174	2.10141	2.40127	0.299867	-1.73761	0.063322	1.19845
YPL237W	16	TFIID-dominated	2.96544	2.90642	2.94372	3.08829	3.50702	3.12053	2.93852	3.23861	0.300091	-1.73653	0.183701	0.735888
YLR166C	12	TFIID-dominated	-2.10408	-2.02115	-1.78367	-1.76768	-1.60502	-1.63564	-1.96964	-1.66945	0.30019	-1.73605	0.046578	1.33182
YNL220W	14	SAGA-dominated	2.02916	1.79028	2.10017	2.27209	2.37434	2.17396	1.9732	2.27346	0.300261	-1.73571	0.046443	1.33308
YPR141C	16	TFIID-dominated	-2.44356	-2.24842	-2.46084	-2.1946	-2.0209	-2.03541	-2.38427	-2.08364	0.300638	-1.7339	0.026245	1.58095
YNL178W	14	TFIID-dominated	5.20471	5.16543	5.28812	5.47988	5.64783	5.43251	5.21942	5.52007	0.300651	-1.73384	0.0198585	1.70205
YOL112W	15	TFIID-dominated	-1.05144	-1.09573	-1.11683	-0.988518	-0.394026	-0.974849	-1.088	-0.785798	0.302203	-1.72641	0.29174	0.535004
YAL059W	1	TFIID-dominated	0.446318	0.306498	0.438948	0.562225	1.00203	0.535544	0.397255	0.699934	0.302679	-1.72414	0.153579	0.813668
YML125C	13	TFIID-dominated	1.56968	1.36263	1.27966	1.60009	1.91727	1.60394	1.40399	1.7071	0.303107	-1.7221	0.101024	0.995575
YLR243W	12	TFIID-dominated	-0.386428	-0.499187	-0.555398	-0.359556	0.155875	-0.321722	-0.480338	-0.175134	0.305203	-1.71216	0.180156	0.744351
YLL055W	12	SAGA-dominated	-3.75654	-3.71753	-3.67874	-3.58338	-3.22505	-3.42536	-3.7176	-3.41127	0.306338	-1.7068	0.056183	1.2504
YLR435W	12	TFIID-dominated	0.801689	0.725589	0.85971	0.983851	1.39255	0.94687	0.795663	1.10776	0.312094	-1.67995	0.127778	0.893544
YLL061W	12	TFIID-dominated	-0.951136	-0.817324	-0.967451	-0.706749	-0.368521	-0.719083	-0.91197	-0.598118	0.313853	-1.67184	0.082557	1.08325
YOR143C	15	TFIID-dominated	-1.85975	-1.81359	-1.83956	-1.49613	-1.4609	-1.60754	-1.83763	-1.52152	0.316109	-1.66151	0.0031786	2.49776
YKL181W	11	TFIID-dominated	1.9871	1.87524	1.85683	2.04312	2.50621	2.11821	1.90639	2.22251	0.316122	-1.66145	0.125877	0.900054
YGL038C	7	TFIID-dominated	-1.26536	-1.10866	-0.865372	-0.761392	-0.788236	-0.741224	-1.0798	-0.763618	0.316182	-1.66117	0.102736	0.988277
YEL068C	5	TFIID-dominated	-1.32983	-1.29711	-1.46027	-1.17117	-0.747387	-1.21033	-1.3624	-1.04296	0.319439	-1.64639	0.13556	0.867868
YJL002C	10	TFIID-dominated	1.01017	1.00836	0.991262	1.17066	1.54927	1.2496	1.00326	1.32318	0.319912	-1.64425	0.131576	0.880823
YGR233C	7	TFIID-dominated	-1.88952	-1.97993	-1.8084	-1.38512	-1.72113	-1.61094	-1.89262	-1.5724	0.320221	-1.64286	0.054302	1.26518
YHR060W	8	TFIID-dominated	-0.0534705	0.0446536	0.0857766	0.120028	0.667111	0.25083	0.0256532	0.34599	0.320336	-1.64234	0.158198	0.800799
YBR085W	2	SAGA-dominated	-2.43438	-2.48862	-2.43223	-2.34846	-1.78607	-2.24263	-2.45174	-2.12572	0.326021	-1.61696	0.22994	0.638385
YMR285C	13	TFIID-dominated	-0.979398	-1.10332	-1.05476	-0.801694	-0.397903	-0.958565	-1.04583	-0.719387	0.326439	-1.61511	0.15384	0.812931
YBR094W	2	TFIID-dominated	-1.53401	-1.75646	-1.66096	-1.35841	-1.15341	-1.45783	-1.65048	-1.32322	0.327261	-1.61149	0.047801	1.32056
YJR098C	10	TFIID-dominated	-3.77915	-3.60237	-3.59907	-3.28828	-3.26655	-3.44308	-3.6602	-3.33263	0.327563	-1.61016	0.0149807	1.82447
YDL232W	4	TFIID-dominated	0.470191	0.463167	0.506117	0.793282	0.852074	0.778767	0.479825	0.808041	0.328216	-1.60728	0.00029865	3.52484
YMR178W	13	TFIID-dominated	-0.270314	-0.150872	-0.0414338	0.0676698	0.201802	0.253044	-0.154207	0.174172	0.328379	-1.60657	0.0179997	1.74473
YGR109C	7	TFIID-dominated	-3.5734	-3.7565	-3.87773	-3.47214	-3.30562	-3.44389	-3.73587	-3.40722	0.328656	-1.60535	0.030085	1.52165
YPL078C	16	TFIID-dominated	1.23919	1.23342	1.28231	1.47609	1.70157	1.56696	1.25164	1.58154	0.329899	-1.5999	0.0114206	1.94231
YGR179C	7	TFIID-dominated	-2.4349	-2.18892	-2.08941	-2.08395	-1.6875	-1.95099	-2.23774	-1.90748	0.330263	-1.59831	0.106037	0.974543
YCL001W	3	TFIID-dominated	0.864944	0.886159	1.09929	1.21366	1.43248	1.19518	0.950131	1.28044	0.330311	-1.5981	0.040638	1.39107
YKL009W	11	TFIID-dominated	2.00486	1.90738	2.00848	2.27693	2.47113	2.1701	1.97357	2.30605	0.332484	-1.58864	0.031824	1.49725
YGR175C	7	TFIID-dominated	1.89828	1.83649	1.86357	2.12236	2.47285	2.00275	1.86611	2.19932	0.333207	-1.58551	0.169257	0.771453
YPL018W	16	TFIID-dominated	-1.99978	-1.91245	-1.98255	-1.62843	-1.52847	-1.73724	-1.96493	-1.63138	0.333544	-1.58405	0.0093646	2.02851
YNL225C	14	TFIID-dominated	-2.66624	-2.53167	-2.48221	-2.28195	-2.01977	-2.37425	-2.56004	-2.22533	0.334714	-1.579	0.060299	1.21969
YAL059C-A	1	ND	0.131593	-0.149542	-0.161628	0.400515	0.142151	0.288896	-0.0598587	0.277188	0.337046	-1.56898	0.050561	1.29618
YOL156W	15	TFIID-dominated	-4.51423	-4.33954	-4.63106	-4.32472	-3.82959	-4.31924	-4.49495	-4.15785	0.337097	-1.56877	0.166779	0.777859
YDR031W	4	TFIID-dominated	-1.23909	-0.882746	-0.871964	-0.697943	-0.708998	-0.573872	-0.997934	-0.660271	0.337663	-1.56634	0.044363	1.35298
YDL192W	4	TFIID-dominated	3.42702	3.50173	3.61059	3.73284	4.05958	3.76055	3.51311	3.85099	0.337874	-1.56544	0.057759	1.23838
YOR045W	15	TFIID-dominated	0.515175	0.524486	0.555402	0.740831	1.00645	0.86734	0.531688	0.871542	0.339854	-1.55701	0.058441	1.23328
YNL114C	14	TFIID-dominated	1.921	1.73772	1.82018	2.06412	2.45985	1.98696	1.8263	2.17031	0.344011	-1.53947	0.115482	0.937486
YDR324C	4	TFIID-dominated	0.330597	0.109149	0.178557	0.467356	0.796912	0.390094	0.206101	0.551454	0.345353	-1.53386	0.087039	1.06029
YER026C	5	TFIID-dominated	2.10162	2.03852	1.97065	2.26994	2.53809	2.34154	2.03693	2.38319	0.346261	-1.53007	0.023238	1.6338
YFL004W	6	TFIID-dominated	0.120491	0.127278	0.280161	0.72088	0.325031	0.525188	0.175977	0.5237	0.347723	-1.52399	0.060376	1.21914
YPL268W	16	TFIID-dominated	-2.41559	-2.39077	-2.3369	-2.13005	-1.69162	-2.27795	-2.38109	-2.03321	0.347879	-1.52334	0.21778	0.661982
YER126C	5	TFIID-dominated	0.971936	0.84228	0.82079	1.01782	1.65664	1.00805	0.878335	1.2275	0.349168	-1.51801	0.22038	0.656828
YPR142C	16	TFIID-dominated	0.895685	0.661028	0.724823	0.938235	1.4892	0.902629	0.760512	1.11002	0.349508	-1.5166	0.189556	0.722262
YNL222W	14	TFIID-dominated	-1.95428	-1.60684	-1.67023	-1.48607	-1.2999	-1.39565	-1.74379	-1.39387	0.349913	-1.51493	0.034745	1.45911
YNL113W	14	TFIID-dominated	1.47542	1.28695	1.26877	1.61999	1.92295	1.54248	1.34371	1.69514	0.351428	-1.5087	0.072324	1.14072
YGR177C	7	TFIID-dominated	-1.62708	-1.73506	-1.60579	-1.42673	-0.933286	-1.55317	-1.65598	-1.30439	0.351585	-1.50806	0.23984	0.620078
YLR163W-A	12	ND	-1.1295	-0.808755	-0.80577	-0.720022	-0.169201	-0.797816	-0.914673	-0.562346	0.352327	-1.50501	0.21518	0.667198
YBR244W	2	SAGA-dominated	-0.150514	0.139249	0.37936	0.47449	0.430913	0.5211	0.122699	0.475501	0.352802	-1.50307	0.070161	1.1539
YDR317W	4	ND	-3.68592	-3.37542	-3.41317	-3.09995	-3.02302	-3.28354	-3.49151	-3.1355	0.356006	-1.49003	0.041541	1.38152
YDR033W	4	SAGA-dominated	3.76673	3.60139	3.67468	3.94982	4.2568	3.90764	3.68094	4.03809	0.357151	-1.48539	0.054623	1.26262
YHR167W	8	TFIID-dominated	-1.82139	-1.90945	-1.70185	-1.5244	-1.37678	-1.43936	-1.8109	-1.44685	0.364053	-1.45778	0.0071982	2.14278
YNL110C	14	TFIID-dominated	1.53259	1.45076	1.48627	1.76123	2.14368	1.65792	1.48987	1.85428	0.364403	-1.45639	0.162945	0.787959
YLR279W	12	TFIID-dominated	-3.83616	-3.54898	-3.40634	-3.3762	-2.97117	-3.35018	-3.59716	-3.23252	0.36464	-1.45546	0.123804	0.907265
YOR253W	15	TFIID-dominated	0.672338	0.521363	0.568696	0.788667	1.14199	0.957111	0.587466	0.962589	0.375124	-1.41456	0.036024	1.44341
YER081W	5	TFIID-dominated	1.26314	0.99363	1.07368	1.58224	1.40504	1.47294	1.11015	1.48674	0.376591	-1.40893	0.0155166	1.8092
YBR010W	2	TFIID-dominated	3.42915	3.11872	3.0765	3.58263	3.47341	3.70101	3.20813	3.58568	0.377557	-1.40524	0.0413	1.38405
YNL270C	14	TFIID-dominated	-5.68152	-5.65701	-5.62769	-5.4897	-4.93624	-5.37567	-5.6554	-5.2672	0.3882	-1.36513	0.180903	0.742554
YIL076W	9	TFIID-dominated	0.744986	0.749001	0.815136	1.08619	1.27552	1.11556	0.769708	1.15909	0.389381	-1.36075	0.0053391	2.27253
YIL161W	9	TFIID-dominated	-1.32096	-1.01825	-1.01726	-0.878318	-0.4879	-0.814183	-1.11882	-0.726801	0.392024	-1.35099	0.075825	1.12019
YDR030C	4	TFIID-dominated	-3.27014	-3.18004	-2.9965	-2.98187	-2.47057	-2.81723	-3.14889	-2.75655	0.392335	-1.34984	0.101584	0.993175
YGR254W	7	SAGA-dominated	3.22238	3.48092	3.49565	3.58882	4.04204	3.74651	3.39965	3.79245	0.392801	-1.34813	0.080722	1.09301
YMR006C	13	SAGA/TFIID	-0.568536	-0.739585	-0.750276	-0.242107	-0.40559	-0.226209	-0.686132	-0.291302	0.39483	-1.3407	0.0088412	2.05349
YMR274C	13	TFIID-dominated	-2.88803	-2.67811	-2.66594	-2.30347	-2.33537	-2.40811	-2.74403	-2.34898	0.395047	-1.33991	0.0051151	2.29115
YGL256W	7	TFIID-dominated	-1.02647	-1.28041	-1.29149	-0.924888	-0.537115	-0.944903	-1.19946	-0.802302	0.397156	-1.33222	0.083342	1.07914
YNL010W	14	TFIID-dominated	1.71553	1.63726	1.71859	1.98816	2.20584	2.09272	1.69046	2.09557	0.405111	-1.30361	0.0057647	2.23922
YPL278C	16	TFIID-dominated	-4.4485	-4.49702	-4.38193	-4.01783	-3.92174	-4.16423	-4.44248	-4.0346	0.407884	-1.29377	0.008563	2.06737
YBL064C	2	SAGA-dominated	-1.12382	-0.883968	-0.991789	-0.682465	-0.510832	-0.573604	-0.999858	-0.588967	0.410891	-1.28317	0.0077372	2.11142
YBR242W	2	TFIID-dominated	-0.266611	-0.422699	-0.487218	-0.127504	0.309639	-0.119812	-0.392176	0.0207743	0.41295	-1.27596	0.081317	1.08982
YOR019W	15	TFIID-dominated	-4.7563	-4.86244	-4.85243	-4.3432	-4.57043	-4.31864	-4.82373	-4.41076	0.412968	-1.2759	0.0115801	1.93629
YBR184W	2	TFIID-dominated	-4.80189	-4.73604	-4.67508	-4.44986	-4.62924	-3.88351	-4.73767	-4.32087	0.416803	-1.26256	0.24294	0.614501
YBR089C-A	2	ND	0.376701	0.199618	0.1773	0.609419	0.808447	0.595763	0.251206	0.671209	0.420003	-1.25153	0.0127979	1.89286
YJL006C	10	TFIID-dominated	-2.45582	-2.48968	-2.39322	-2.0964	-1.83484	-2.13282	-2.44624	-2.02135	0.424887	-1.23485	0.0196396	1.70687
YDR492W	4	TFIID-dominated	-0.389291	-0.816546	-0.637254	-0.328222	0.1561	-0.382705	-0.614364	-0.184942	0.429422	-1.21953	0.133704	0.873856
YHR052W	8	TFIID-dominated	0.983986	0.793462	0.759273	1.24012	1.47429	1.11217	0.845573	1.27553	0.429954	-1.21775	0.035257	1.45275
YAL067C	1	TFIID-dominated	-4.55228	-4.54824	-4.2746	-4.13292	-3.79614	-4.1362	-4.45837	-4.02175	0.43662	-1.19555	0.04956	1.30487
YDR042C	4	TFIID-dominated	-5.28117	-5.25744	-5.07346	-4.6129	-5.03644	-4.65125	-5.20402	-4.76686	0.437159	-1.19377	0.049359	1.30663
YCR101C	3	SAGA-dominated	-3.98399	-4.1494	-4.17298	-3.59567	-3.43545	-3.96261	-4.10213	-3.66458	0.437549	-1.19248	0.068422	1.1648
YLL062C	12	TFIID-dominated	-1.97132	-1.78266	-1.85164	-1.60311	-1.21426	-1.47263	-1.86854	-1.43	0.438541	-1.18922	0.035702	1.44731
YAR047C	1	TFIID-dominated	-5.54185	-5.15239	-5.59163	-5.07642	-4.82589	-5.05126	-5.42862	-4.98452	0.444102	-1.17104	0.049276	1.30736
YMR319C	13	TFIID-dominated	-0.524066	-0.661126	-0.624174	-0.0676039	-0.397297	-0.0102383	-0.603122	-0.15838	0.444742	-1.16896	0.031203	1.5058
YBR131C-A	2	ND	-3.5871	-3.83743	-3.56859	-3.18592	-3.04516	-3.40628	-3.66437	-3.21245	0.451922	-1.14586	0.031636	1.49982
YKL044W	11	SAGA-dominated	-3.89961	-3.41266	-3.30156	-3.01098	-3.2814	-2.96425	-3.53795	-3.08554	0.452401	-1.14432	0.077145	1.11269
YER072W	5	TFIID-dominated	2.48553	2.47606	2.62203	2.87236	3.34604	2.74754	2.52788	2.98865	0.460773	-1.11787	0.101039	0.995511
YOR315W	15	TFIID-dominated	-0.0853156	-0.0729541	-0.150932	0.278525	0.582759	0.222457	-0.103067	0.361247	0.464315	-1.10683	0.074677	1.12681
YDR380W	4	SAGA-dominated	-1.82724	-1.58665	-1.59325	-1.31319	-0.884132	-1.38321	-1.66905	-1.19351	0.475533	-1.07238	0.07332	1.13478
YGR180C	7	SAGA/TFIID	1.56413	1.72701	1.7419	2.10273	2.2986	2.09085	1.67768	2.16406	0.48638	-1.03984	0.0065154	2.18606
YNL217W	14	SAGA/TFIID	-0.0387551	-0.0424189	0.154937	0.621945	0.185206	0.728261	0.0245878	0.511804	0.487216	-1.03737	0.060838	1.21583
YLR146C	12	TFIID-dominated	-1.06654	-1.24453	-1.20093	-0.713655	-0.473162	-0.856557	-1.17067	-0.681125	0.489541	-1.0305	0.02476	1.60625
YDL021W	4	TFIID-dominated	-2.83903	-2.2698	-2.19697	-2.18985	-1.8223	-1.78724	-2.43527	-1.93313	0.502137	-0.993846	0.085661	1.06722
YCR098C	3	ND	-5.54505	-5.73213	-5.3067	-5.07525	-5.03644	-4.9405	-5.52796	-5.0174	0.510564	-0.969836	0.0117589	1.92963
YLR307C-A	12	ND	-6.43293	-6.74109	-6.04205	-5.86266	-5.90738	-5.88971	-6.40536	-5.88658	0.518774	-0.946822	0.103758	0.983978
YMR244W	13	ND	-5.48023	-5.58864	-5.73058	-5.077	-5.26879	-4.88439	-5.59982	-5.07673	0.523087	-0.934877	0.021963	1.65831
YOR313C	15	ND	-5.41966	-5.25985	-5.04565	-4.66548	-4.66616	-4.78079	-5.24172	-4.70415	0.537573	-0.895467	0.0062805	2.20201
YGL259W	7	TFIID-dominated	-5.41672	-5.50894	-5.04295	-4.90968	-4.45011	-4.99029	-5.32287	-4.78336	0.539511	-0.890276	0.088918	1.05101
YLL054C	12	TFIID-dominated	-3.36849	-3.27666	-3.44244	-2.80568	-2.67279	-2.98593	-3.36253	-2.82147	0.541064	-0.886129	0.0090189	2.04485
YJR094C	10	TFIID-dominated	-4.80093	-4.70008	-4.27777	-4.07876	-3.87144	-4.19885	-4.59293	-4.04968	0.543241	-0.880335	0.041965	1.37711
YBR012C	2	SAGA-dominated	-2.98028	-2.95111	-2.47451	-2.08439	-2.44496	-2.24537	-2.80197	-2.25824	0.543728	-0.879043	0.047664	1.32181
YLR237W	12	TFIID-dominated	-1.58793	-1.63207	-1.85061	-1.3386	-0.806988	-1.28495	-1.6902	-1.14351	0.546691	-0.871203	0.065564	1.18333
YKL107W	11	TFIID-dominated	-5.54666	-5.81966	-5.62836	-5.26364	-4.78892	-5.30091	-5.66489	-5.11782	0.54707	-0.870203	0.061856	1.20862
YBR148W	2	ND	-5.5547	-5.65701	-6.05106	-5.26898	-5.02939	-5.30683	-5.75426	-5.20173	0.552527	-0.855883	0.027377	1.56261
YBR240C	2	SAGA/TFIID	-5.41745	-5.20299	-5.38962	-4.96315	-4.65413	-4.71555	-5.33669	-4.77761	0.559081	-0.838871	0.0106003	1.97468
YBL029W	2	TFIID-dominated	-2.56606	-2.04135	-1.89257	-1.55395	-1.74424	-1.52366	-2.16666	-1.60728	0.559379	-0.838103	0.039257	1.40608
YLR232W	12	SAGA/TFIID	-0.455105	-0.508249	-0.214561	0.0379006	0.402503	0.0983327	-0.392638	0.179579	0.572217	-0.805365	0.022839	1.64132
YFL040W	6	ND	-5.61629	-5.99494	-6.172	-5.14514	-5.28902	-5.60153	-5.92774	-5.34523	0.582515	-0.779634	0.051342	1.28953
YHL028W	8	SAGA-dominated	-2.49975	-2.67355	-2.57762	-1.71956	-2.34004	-1.91099	-2.58364	-1.9902	0.593437	-0.752832	0.04852	1.31408
YHR136C	8	TFIID-dominated	-0.240478	-0.0404611	0.181463	0.870421	0.203201	0.609681	-0.0331585	0.561101	0.594259	-0.750836	0.071783	1.14398
YDR281C	4	SAGA/TFIID	-1.52178	-1.41692	-1.12799	-0.421359	-1.07432	-0.777071	-1.35556	-0.757582	0.597981	-0.741828	0.071701	1.14447
YJL012C	10	TFIID-dominated	0.778143	0.694489	0.770134	1.32599	1.70896	1.01526	0.747589	1.35007	0.602482	-0.731011	0.127683	0.893867
YML123C	13	SAGA/TFIID	2.32575	2.19068	2.26741	3.09218	2.75469	2.74662	2.26128	2.8645	0.603217	-0.72925	0.0145024	1.83856
YDR481C	4	TFIID-dominated	0.650451	0.620415	0.786699	1.26135	1.49397	1.13424	0.685855	1.29652	0.610665	-0.711546	0.0110439	1.95688
YHR049W	8	TFIID-dominated	0.666267	0.734803	0.5197	1.13674	1.64893	1.11689	0.640256	1.30085	0.660596	-0.59816	0.044379	1.35282
YGR234W	7	SAGA/TFIID	1.8538	1.91641	2.10556	2.87753	2.28009	2.75807	1.95859	2.63856	0.679972	-0.556452	0.035959	1.44419
YPL019C	16	TFIID-dominated	0.565341	0.590848	0.94284	1.49333	1.61635	1.31648	0.699676	1.47539	0.77571	-0.36641	0.0062794	2.20208
YAL063C-A	1	ND	-6.84009	-7.09199	-6.64056	-5.71367	-6.01247	-6.51858	-6.85754	-6.08157	0.77597	-0.365927	0.06002	1.2217
YGR108W	7	SAGA/TFIID	-1.05038	-1.14198	-0.90557	-0.150135	-0.286905	-0.266928	-1.03265	-0.234656	0.797989	-0.325559	0.00048189	3.31705
YNL018C	14	ND	-5.36012	-5.66019	-5.82661	-5.02205	-4.34597	-5.04828	-5.61564	-4.80543	0.810206	-0.303639	0.068937	1.16155
YLL053C	12	SAGA-dominated	-2.859	-2.92294	-2.58761	-1.83894	-2.15501	-1.85942	-2.78985	-1.95112	0.838727	-0.253727	0.0051814	2.28555
YIR041W	9	TFIID-dominated	-7.68769	-8.91665	-8.05832	-7.66901	-7.01247	-7.38316	-8.22088	-7.35488	0.866007	-0.207549	0.082785	1.08205
YBR093C	2	SAGA/TFIID	0.326983	0.309139	0.501356	1.37047	1.57206	1.1397	0.37916	1.36074	0.981585	-0.0268143	0.0049845	2.30238
YLL052C	12	SAGA-dominated	-3.15968	-3.19758	-2.85639	-2.00327	-2.37447	-1.8754	-3.07122	-2.08438	0.986836	-0.0191184	0.0095409	2.02041
YOL013W-B	15	ND	-8.01493	-7.73101	-6.82661	-6.65846	-6.31811	-6.37071	-7.52419	-6.44909	1.07509	0.104463	0.029922	1.52401
YBL107W-A	2	ND	-1.17985	-2.06104	-2.18003	-0.476366	-0.812293	-0.712716	-1.80697	-0.667125	1.13985	0.188841	0.0164213	1.78459
YHR126C	8	ND	-7.41526	-8.91665	-8.62163	-6.85662	-7.01247	-7.36823	-8.31784	-7.07911	1.23874	0.308872	0.047645	1.32198
YML089C	13	ND	-8.98855	-7.91158	-7.81735	-7.67608	0	-7.36823	-8.23916	-5.01477	3.22439	1.68903	0.4204	0.376337
YHR054W-A	8	ND	-9.00609	-8.89648	-9.64328	-8.64798	0	0	-9.18195	-2.88266	6.29929	2.65519	0.183203	0.737067
YHR055C	8	SAGA-dominated	-9.00609	-8.89648	-9.64328	-8.64798	0	0	-9.18195	-2.88266	6.29929	2.65519	0.183203	0.737067
YOR072W-B	15	ND	-9.02384	-9.91665	-9.64328	0	0	-8.68029	-9.52792	-2.89343	6.63449	2.72999	0.18308	0.737359
YLL066W-B	12	ND	-8.41526	-8.10062	-8.62163	0	0	0	-8.37917	0	8.37917	3.06681	5.2583e-08	7.27915
YNL337W	14	ND	-8.43887	-10.9166	-9.64328	0	0	0	-9.66627	0	9.66627	3.27296	2.4488e-07	6.61105
YOR314W-A	15	ND	-8.01493	0	0	-6.34849	-9.21643	-9.70509	-2.67164	-8.42334	-5.75169	2.52399	0.184003	0.735175
YLR334C	12	TFIID-dominated	-6.20885	-7.1035	-6.82043	-8.06302	-8.8338	-6.88351	-6.71093	-7.92678	-1.21585	0.281968	0.128981	0.889474
YIL100C-A	9	ND	-6.04338	-6.10422	-6.24268	-8.34849	-6.95228	-6.22646	-6.13009	-7.17574	-1.04565	0.0643988	0.112485	0.948905
YLR415C	12	TFIID-dominated	-5.27717	-5.95071	-5.45829	-6.65496	-7.36546	-5.74044	-5.56205	-6.58695	-1.0249	0.0354803	0.100165	0.999284
YDR445C	4	TFIID-dominated	-5.45714	-4.36748	-4.61221	-5.80641	-5.44344	-6.0463	-4.81228	-5.76538	-0.953107	-0.0692896	0.078519	1.10503
YCL027W	3	SAGA-dominated	-2.95737	-1.57477	-3.2401	-3.76939	-3.52062	-3.12382	-2.59074	-3.47128	-0.880532	-0.183553	0.25508	0.593324
YMR031W-A	13	TFIID-dominated	-5.79711	-6.66126	-5.88114	-6.75601	-7.42751	-6.53238	-6.11317	-6.9053	-0.792132	-0.336188	0.098357	1.00719
YDR040C	4	TFIID-dominated	-3.54405	-3.85284	-3.20288	-3.78051	-4.65956	-4.50604	-3.53326	-4.31537	-0.782115	-0.354548	0.081784	1.08733
YFL011W	6	TFIID-dominated	-8.41526	-7.91665	-7.46129	-8.66196	-9.01247	-8.36823	-7.93106	-8.68089	-0.749825	-0.415375	0.106997	0.970628
YLR364C-A	12	ND	-6.83616	-6.73548	-7.16611	-6.86064	-8.8338	-7.22983	-6.91259	-7.64142	-0.728838	-0.456329	0.2784	0.555331
YER053C-A	5	ND	-3.59815	-3.04751	-2.25646	-3.75507	-4.13494	-3.05002	-2.96737	-3.64668	-0.679307	-0.557865	0.27102	0.566999
YIL100W	9	ND	-5.83812	-6.20997	-6.31049	-7.34849	-6.80943	-6.22533	-6.11953	-6.79442	-0.67489	-0.567275	0.121999	0.913644
YCL040W	3	SAGA-dominated	0.395246	1.27355	1.28277	0.349317	-0.0823203	0.692975	0.983856	0.31999	-0.663866	-0.591036	0.136519	0.864807
YKL165C-A	11	ND	-5.74983	-5.32493	-5.38506	-6.07935	-6.65299	-5.69418	-5.4866	-6.14217	-0.65557	-0.609179	0.080245	1.09558
YDR014W-A	4	ND	-5.54826	-5.58662	-4.98639	-5.57533	-6.72909	-5.69418	-5.37376	-5.99953	-0.625777	-0.676279	0.185824	0.730898
YFR017C	6	SAGA-dominated	-3.08912	-2.30584	-2.35029	-3.12762	-3.70969	-2.77969	-2.58175	-3.20567	-0.62392	-0.680566	0.151856	0.818568
YJL133C-A	10	ND	-5.15359	-5.38078	-4.63106	-5.96261	-5.60587	-5.36576	-5.05514	-5.64474	-0.589599	-0.762194	0.12556	0.901149
YMR251W-A	13	SAGA-dominated	3.20619	3.6114	3.68461	2.92582	2.56727	3.24536	3.50074	2.91282	-0.58792	-0.766307	0.068216	1.16611
YOR282W	15	TFIID-dominated	-2.80557	-2.35818	-1.84211	-3.03374	-2.92303	-2.78864	-2.33529	-2.91514	-0.57985	-0.786248	0.143936	0.841831
YML100W	13	SAGA-dominated	-1.74468	-0.919017	-0.921298	-1.81739	-2.04465	-1.45639	-1.195	-1.77281	-0.577812	-0.791329	0.141161	0.850285
YPL038W-A	16	ND	-4.60539	-4.41177	-5.30832	-5.40887	-5.36546	-5.2332	-4.77516	-5.33584	-0.560683	-0.834742	0.186463	0.729407
YOR186C-A	15	ND	-5.48329	-5.26267	-5.10979	-5.66109	-6.45956	-5.40247	-5.28525	-5.84104	-0.555786	-0.847398	0.139881	0.854241
YCR089W	3	SAGA-dominated	-3.03791	-2.62061	-3.52436	-3.47079	-3.58179	-3.76169	-3.06096	-3.60476	-0.5438	-0.878853	0.139024	0.85691
YMR013W-A	13	ND	-5.11718	-5.58712	-5.7212	-5.70822	-6.3478	-5.99889	-5.47517	-6.0183	-0.543135	-0.880617	0.118039	0.927974
YMR105C	13	SAGA-dominated	-2.22593	-1.70025	-1.71409	-2.22823	-2.81592	-2.19626	-1.88009	-2.41347	-0.533384	-0.906754	0.09984	1.0007
YMR250W	13	SAGA-dominated	-2.16696	-1.5327	-1.58301	-2.30493	-2.66559	-1.88506	-1.76089	-2.28519	-0.524299	-0.931539	0.15164	0.819186
YKL086W	11	ND	-5.91966	-5.4149	-5.63377	-6.33163	-6.39615	-5.78657	-5.65611	-6.17145	-0.51534	-0.956402	0.105081	0.978476
YBR183W	2	SAGA-dominated	-3.23806	-2.48921	-2.35678	-3.41478	-3.4173	-2.76149	-2.69468	-3.19786	-0.503172	-0.990877	0.21478	0.668006
YCR018C-A	3	ND	-2.68659	-2.23916	-2.38534	-2.74159	-3.64758	-2.41579	-2.43703	-2.93499	-0.497959	-1.0059	0.25466	0.594039
YOL038C-A	15	ND	-2.79563	-2.22986	-2.08779	-3.07686	-3.12285	-2.40424	-2.37109	-2.86798	-0.496888	-1.00901	0.195559	0.708722
YGR248W	7	SAGA-dominated	-2.82115	-2.18864	-1.95362	-2.88647	-3.16863	-2.39362	-2.32114	-2.81624	-0.495107	-1.01419	0.2173	0.66294
YNR014W	14	SAGA-dominated	-2.4016	-1.75938	-1.79862	-2.50268	-2.65395	-2.28273	-1.98653	-2.47979	-0.493257	-1.01959	0.103876	0.983485
YJR104C	10	SAGA-dominated	1.01256	1.59247	1.75011	0.823665	0.980656	1.07698	1.45171	0.960433	-0.491276	-1.02539	0.11074	0.955695
YPR157W	16	TFIID-dominated	-1.65004	-1.38236	-1.17274	-2.21838	-1.93906	-1.51698	-1.40171	-1.89147	-0.489757	-1.02986	0.11628	0.934495
YKL162C-A	11	ND	-4.05075	-3.77725	-3.9047	-4.5363	-4.04858	-4.60299	-3.9109	-4.39595	-0.485055	-1.04378	0.060695	1.21685
YBR169C	2	SAGA-dominated	-1.94013	-1.33641	-1.08621	-2.09137	-2.15641	-1.5421	-1.45425	-1.92996	-0.475709	-1.07185	0.2086	0.680686
YPL014W	16	SAGA-dominated	-1.16167	-0.764797	-0.386522	-1.55893	-1.26369	-0.895056	-0.770997	-1.23923	-0.46823	-1.09471	0.194684	0.71067
YPL062W	16	ND	-6.36294	-6.15202	-5.92367	-6.26497	-7.17819	-6.36576	-6.14621	-6.60297	-0.456766	-1.13047	0.19406	0.712064
YFR032C-B	6	ND	-4.42039	-4.29408	-3.87753	-4.618	-5.03644	-4.30032	-4.19733	-4.65159	-0.454252	-1.13844	0.171243	0.766387
YNL077W	14	ND	-2.6418	-1.89062	-1.64844	-2.791	-2.73685	-1.97371	-2.06028	-2.50052	-0.440238	-1.18365	0.32224	0.491821
YMR196W	13	SAGA-dominated	-2.58397	-2.24817	-2.29706	-2.56373	-2.99682	-2.87267	-2.3764	-2.81108	-0.434677	-1.20198	0.057339	1.24155
YBR126W-A	2	ND	2.84257	3.2334	3.12471	2.541	2.4935	2.86848	3.06689	2.63432	-0.432567	-1.20901	0.061341	1.21225
YOR134W	15	SAGA-dominated	-4.32079	-3.88525	-3.77313	-4.57409	-4.4972	-4.18552	-3.99305	-4.41894	-0.425883	-1.23147	0.10858	0.96425
YDL214C	4	TFIID-dominated	-4.22569	-4.44527	-4.67892	-4.66109	-5.23254	-4.71673	-4.44996	-4.87012	-0.420164	-1.25098	0.121862	0.914132
YEL044W	5	TFIID-dominated	-2.58064	-2.51951	-2.24897	-2.81113	-3.24008	-2.54907	-2.44971	-2.86676	-0.417053	-1.2617	0.127684	0.893864
YDR215C	4	ND	-4.58434	-4.38297	-4.3805	-5.13413	-5.01247	-4.45125	-4.44927	-4.86595	-0.416678	-1.26299	0.13412	0.872506
YER091C-A	5	ND	-8.00609	-8.31152	-8.04385	-8.06302	-8.8338	-8.70509	-8.12049	-8.53397	-0.413485	-1.27409	0.196496	0.706646
YLR267W	12	TFIID-dominated	-2.66955	-2.24493	-2.09221	-2.55293	-2.91271	-2.76027	-2.33556	-2.74197	-0.40641	-1.29899	0.116737	0.932791
YOR347C	15	TFIID-dominated	-2.65112	-2.10522	-2.24722	-2.79124	-2.93459	-2.4922	-2.33452	-2.73934	-0.404824	-1.30463	0.126022	0.899554
YBR067C	2	TFIID-dominated	1.48299	1.6059	1.11112	0.926793	0.903684	1.16533	1.4	0.998601	-0.4014	-1.31689	0.083878	1.07635
YIL141W	9	TFIID-dominated	-4.72023	-4.48285	-4.17298	-5.26898	-4.51393	-4.78823	-4.45869	-4.85705	-0.398358	-1.32786	0.21316	0.671294
YAL028W	1	TFIID-dominated	-3.81892	-3.20648	-3.3624	-3.95937	-4.00553	-3.6059	-3.4626	-3.85693	-0.394332	-1.34252	0.152019	0.818102
YDR246W-A	4	ND	-3.76686	-4.00098	-4.27909	-4.26798	-4.43545	-4.52133	-4.01565	-4.40825	-0.392607	-1.34884	0.088336	1.05386
YDL048C	4	SAGA-dominated	-0.411648	-0.0960924	-0.0682788	-0.918343	-0.393316	-0.420021	-0.192007	-0.577227	-0.38522	-1.37624	0.112305	0.949601
YMR316C-A	13	SAGA-dominated	-1.85696	-1.64388	-1.08546	-2.16127	-1.93027	-1.64664	-1.52877	-1.91273	-0.383959	-1.38097	0.25234	0.598014
YJL142C	10	TFIID-dominated	-0.558296	-0.102804	-0.167047	-0.773637	-0.737572	-0.467928	-0.276049	-0.659712	-0.383663	-1.38209	0.091859	1.03688
YOR100C	15	ND	-4.96062	-5.12279	-5.24268	-5.27972	-5.95228	-5.23546	-5.1087	-5.48915	-0.380456	-1.3942	0.168198	0.774179
YPL205C	16	TFIID-dominated	-3.03077	-3.13881	-2.86473	-3.05844	-3.57921	-3.52168	-3.01143	-3.38644	-0.375006	-1.41501	0.111836	0.951418
YBR126W-B	2	ND	2.6395	2.92784	2.87218	2.44909	2.18116	2.69106	2.81318	2.44044	-0.372741	-1.42375	0.087156	1.0597
YBR126C	2	SAGA-dominated	0.650687	1.13119	1.22401	0.648117	0.402301	0.837618	1.00196	0.629345	-0.372618	-1.42423	0.1551	0.809388
YOR273C	15	TFIID-dominated	-0.617491	-0.293893	-0.0560359	-0.739318	-0.972404	-0.371184	-0.322473	-0.694302	-0.371829	-1.42729	0.197881	0.703596
YMR104C	13	SAGA-dominated	-1.67692	-1.24912	-1.13203	-1.71888	-1.92746	-1.52262	-1.35269	-1.72299	-0.370298	-1.43324	0.138697	0.857933
YOR161W-A	15	ND	-0.17116	0.2012	0.230142	-0.175316	-0.630904	-0.0405392	0.0867274	-0.282253	-0.368981	-1.43838	0.152676	0.816229
YKR012C	11	SAGA-dominated	-0.308325	-0.253948	-0.457882	-0.786315	-0.44775	-0.884071	-0.340052	-0.706045	-0.365994	-1.45011	0.061359	1.21212
YIR020W-A	9	ND	-3.72757	-3.26298	-3.23932	-3.61885	-3.78916	-3.91195	-3.40996	-3.77332	-0.363363	-1.46052	0.113202	0.946146
YNL274C	14	SAGA-dominated	-1.94965	-1.50189	-1.50542	-2.29107	-1.77893	-1.96774	-1.65232	-2.01258	-0.360256	-1.4729	0.152362	0.817123
YDR157W	4	TFIID-dominated	-4.69762	-5.38165	-4.74885	-4.95667	-5.42751	-5.5234	-4.94271	-5.30252	-0.359814	-1.47468	0.2563	0.591251
YAL026C-A	1	ND	-1.61335	-1.41905	-1.589	-1.88673	-2.19974	-1.61099	-1.54047	-1.89915	-0.358683	-1.47922	0.106721	0.97175
YDR095C	4	TFIID-dominated	-7.42702	-6.82203	-7.03667	-7.49673	-7.49234	-7.36823	-7.09524	-7.45243	-0.357194	-1.48522	0.129203	0.888727
YFR032C-A	6	TFIID-dominated	5.05191	5.51846	5.60948	5.01428	4.79017	5.30661	5.39328	5.03702	-0.356266	-1.48897	0.186541	0.729226
YLR112W	12	TFIID-dominated	-2.24929	-1.89863	-2.05215	-2.43361	-2.65492	-2.17511	-2.06669	-2.42121	-0.354524	-1.49605	0.105515	0.976686
YDR085C	4	SAGA-dominated	-2.75158	-2.18414	-2.42121	-2.78027	-2.90186	-2.73824	-2.45231	-2.80679	-0.354481	-1.49622	0.118938	0.924679
YPL247C	16	SAGA-dominated	-1.94381	-1.49845	-1.5552	-2.05377	-2.17722	-1.8293	-1.66582	-2.0201	-0.35428	-1.49704	0.109718	0.959722
YJR114W	10	TFIID-dominated	-4.24924	-4.0724	-4.01837	-4.417	-4.7805	-4.20161	-4.11334	-4.46637	-0.353031	-1.50213	0.109776	0.959493
YKR076W	11	SAGA-dominated	-2.80882	-2.55434	-2.74417	-2.78016	-3.32782	-3.05483	-2.70244	-3.05427	-0.351823	-1.50708	0.108916	0.962908
YAL060W	1	SAGA-dominated	0.673769	0.781317	0.778196	0.217544	0.684262	0.283961	0.744428	0.395255	-0.349172	-1.51799	0.07554	1.12182
YKR039W	11	TFIID-dominated	-2.40781	-2.13179	-2.16658	-2.57512	-2.40764	-2.74962	-2.23539	-2.57746	-0.342065	-1.54766	0.057204	1.24257
YOL013W-A	15	ND	-2.52138	-2.13289	-1.95882	-2.87882	-2.20495	-2.53354	-2.20437	-2.5391	-0.334737	-1.5789	0.25672	0.59054
YOR173W	15	SAGA-dominated	-2.83494	-2.47968	-2.30777	-2.96017	-3.04947	-2.613	-2.5408	-2.87422	-0.33342	-1.58459	0.180003	0.74472
YPL189C-A	16	ND	-1.01333	-0.587125	-0.577376	-1.0992	-1.34027	-0.734959	-0.725942	-1.05814	-0.332202	-1.58987	0.21442	0.668735
YJL089W	10	TFIID-dominated	-5.05018	-4.90905	-4.67927	-5.26631	-5.42751	-4.93821	-4.8795	-5.21067	-0.331172	-1.59435	0.144536	0.840024
YOR031W	15	SAGA-dominated	-1.38959	-0.967587	-0.919225	-1.52241	-1.4316	-1.31092	-1.09213	-1.42164	-0.329511	-1.6016	0.111264	0.953645
YIR017C	9	TFIID-dominated	-1.83482	-1.74299	-1.4689	-1.91371	-2.34908	-1.75564	-1.68224	-2.00614	-0.323905	-1.62636	0.187984	0.725879
YJR058C	10	TFIID-dominated	-2.82176	-2.24972	-2.41259	-2.84787	-2.90233	-2.70385	-2.49469	-2.81802	-0.323329	-1.62892	0.147877	0.830099
YOR161W-B	15	ND	-0.675389	-0.338347	-0.386023	-0.720364	-0.977594	-0.670791	-0.466587	-0.789583	-0.322997	-1.63041	0.081377	1.0895
YPR146C	16	TFIID-dominated	-2.09787	-1.82949	-1.83981	-2.40651	-2.40554	-1.91655	-1.92239	-2.24287	-0.320474	-1.64172	0.164239	0.784524
YMR103C	13	SAGA-dominated	-1.50192	-0.971786	-0.888997	-1.53043	-1.60948	-1.15899	-1.1209	-1.43297	-0.312064	-1.68009	0.24544	0.610055
YOR376W-A	15	ND	-2.83469	-2.58435	-2.29337	-2.91046	-3.02017	-2.70424	-2.5708	-2.87829	-0.30749	-1.70139	0.17578	0.755031
YOL084W	15	SAGA-dominated	-6.10509	-5.82085	-5.72048	-6.34004	-6.23254	-5.99124	-5.88214	-6.18794	-0.305802	-1.70933	0.119623	0.922185
YGR088W	7	SAGA-dominated	-3.7577	-3.71298	-3.25829	-3.87831	-4.04858	-3.71831	-3.57632	-3.88173	-0.305411	-1.71118	0.195735	0.708332
YIR014W	9	TFIID-dominated	-3.3491	-3.43023	-3.29216	-3.51321	-4.08044	-3.39121	-3.35716	-3.66162	-0.304455	-1.7157	0.20814	0.681644
YJL150W	10	ND	-2.7191	-2.52301	-2.94497	-3.21886	-2.96569	-2.90902	-2.72903	-3.03119	-0.302164	-1.7266	0.124237	0.905749
YJL143W	10	TFIID-dominated	-0.504868	-0.0484934	-0.136049	-0.652204	-0.635614	-0.307174	-0.229803	-0.531664	-0.301861	-1.72805	0.166583	0.778369
YBR280C	2	TFIID-dominated	-3.18606	-2.82263	-2.74335	-3.20285	-3.45148	-2.99398	-2.91735	-3.21611	-0.298756	-1.74296	0.183241	0.736977
YHR029C	8	TFIID-dominated	-0.239878	-0.439466	-0.0402514	-0.497082	-0.714999	-0.399054	-0.239865	-0.537045	-0.29718	-1.75059	0.118555	0.92608
YPR193C	16	ND	-3.9014	-3.62061	-3.87632	-3.88291	-4.2366	-4.16853	-3.79945	-4.09601	-0.296568	-1.75357	0.109322	0.961292
YNR057C	14	TFIID-dominated	-1.98209	-1.78201	-1.86453	-2.20285	-2.34268	-1.97159	-1.87621	-2.17238	-0.296167	-1.75552	0.069161	1.16014
YGL157W	7	SAGA-dominated	0.0748607	0.185036	0.197392	-0.380001	0.120676	-0.166743	0.15243	-0.142023	-0.294452	-1.76389	0.113698	0.944247
YAR053W	1	TFIID-dominated	-5.15726	-4.91158	-5.46249	-5.66021	-5.58071	-5.16638	-5.17711	-5.4691	-0.291991	-1.77601	0.2638	0.578725
YIR028W	9	SAGA/TFIID	-3.97442	-4.03694	-4.15486	-4.30339	-4.68499	-4.05225	-4.0554	-4.34688	-0.291471	-1.77858	0.191904	0.716916
YJL082W	10	SAGA-dominated	-1.44319	-1.19348	-1.19253	-1.60457	-1.69292	-1.40612	-1.2764	-1.56787	-0.291468	-1.77859	0.069785	1.15624
YPR036W-A	16	ND	3.43311	3.57639	3.52006	3.23749	2.96199	3.45808	3.50986	3.21919	-0.29067	-1.78255	0.111199	0.953899
YML128C	13	SAGA-dominated	-1.72303	-1.6031	-1.37747	-1.99808	-1.67922	-1.89196	-1.56787	-1.85642	-0.288554	-1.79309	0.111784	0.95162
YNL195C	14	SAGA-dominated	-4.23806	-3.96557	-3.98921	-4.14146	-4.56426	-4.34988	-4.06428	-4.35186	-0.287583	-1.79795	0.121561	0.915206
YNL134C	14	SAGA-dominated	0.908883	1.10391	1.30115	1.08239	0.486723	0.883533	1.10465	0.817548	-0.287099	-1.80038	0.23472	0.62945
YLL059C	12	TFIID-dominated	-4.61041	-4.62139	-5.04475	-5.19871	-4.76284	-5.16961	-4.75885	-5.04372	-0.284869	-1.81163	0.22728	0.643439
YAL005C	1	TFIID-dominated	1.87737	2.20329	2.11969	1.83369	1.6278	1.88429	2.06678	1.78193	-0.284856	-1.81169	0.084283	1.07426
YBR046C	2	TFIID-dominated	-1.71295	-1.51175	-1.39146	-1.74467	-2.02685	-1.69904	-1.53872	-1.82352	-0.284801	-1.81197	0.104377	0.981395
YHR189W	8	TFIID-dominated	-2.01353	-1.97501	-2.1279	-2.43146	-2.48805	-2.04097	-2.03881	-2.32016	-0.281344	-1.82959	0.131476	0.881154
YGR269W	7	TFIID-dominated	-3.36435	-3.36835	-3.55536	-3.90578	-3.77964	-3.44438	-3.42935	-3.70993	-0.28058	-1.83352	0.137063	0.86308
YCL030C	3	SAGA-dominated	2.28589	2.02384	2.29989	2.0492	1.80556	1.91509	2.2032	1.92328	-0.279922	-1.83691	0.070416	1.15233
YHR096C	8	SAGA-dominated	-4.33193	-3.81788	-3.79744	-4.37836	-4.38072	-4.01997	-3.98242	-4.25968	-0.277268	-1.85065	0.24724	0.606881
YKL050C	11	TFIID-dominated	-3.61587	-3.65781	-3.93343	-3.82907	-4.23254	-3.97685	-3.7357	-4.01282	-0.277121	-1.85141	0.138963	0.857101
YBR208C	2	SAGA-dominated	-2.86754	-2.54947	-2.97377	-2.94147	-3.28096	-2.99957	-2.79693	-3.074	-0.277072	-1.85167	0.175599	0.755478
YIL099W	9	TFIID-dominated	-5.10391	-5.26227	-4.77667	-5.37261	-5.39615	-5.20106	-5.04762	-5.32327	-0.275653	-1.85908	0.168161	0.774275
YKL163W	11	SAGA-dominated	-2.95378	-3.02911	-2.93177	-3.22953	-3.47946	-3.02895	-2.97155	-3.24598	-0.274427	-1.8655	0.096444	1.01572
YML054C	13	TFIID-dominated	-3.26544	-3.20183	-3.04057	-3.36654	-3.73195	-3.22566	-3.16928	-3.44138	-0.272102	-1.87778	0.161622	0.7915
YJL140W	10	TFIID-dominated	0.477975	0.938527	0.848399	0.421786	0.358422	0.669272	0.754967	0.48316	-0.271807	-1.87935	0.180742	0.742941
YOR008C-A	15	ND	-4.07448	-4.41714	-3.98812	-4.45593	-4.31203	-4.52409	-4.15992	-4.43068	-0.270767	-1.88488	0.134863	0.870107
YNR060W	14	SAGA-dominated	-3.01477	-2.75692	-3.09454	-3.0893	-3.42983	-3.15441	-2.95541	-3.22451	-0.269104	-1.89376	0.140618	0.851959
YDL010W	4	TFIID-dominated	-3.1845	-3.41378	-3.33069	-3.34391	-3.65684	-3.73524	-3.30966	-3.57866	-0.269005	-1.89429	0.123422	0.908607
YNR036C	14	TFIID-dominated	1.26748	1.50756	1.52703	1.13259	1.03662	1.32678	1.43402	1.16533	-0.268694	-1.89597	0.086563	1.06267
YEL007W	5	TFIID-dominated	-0.835813	-0.432483	-0.585021	-0.829938	-0.945047	-0.88036	-0.617773	-0.885115	-0.267343	-1.90324	0.101441	0.993786
YER068C-A	5	ND	-0.165705	-0.468873	-0.134466	-0.421461	-0.511316	-0.63448	-0.256348	-0.522419	-0.266071	-1.91012	0.096981	1.01331
YIL065C	9	TFIID-dominated	-0.884395	-0.537459	-0.482514	-0.932068	-1.13171	-0.637072	-0.634789	-0.900284	-0.265495	-1.91324	0.2338	0.631155
YPL114W	16	ND	-3.81868	-3.54959	-3.64484	-3.92168	-4.21876	-3.66063	-3.67104	-3.93369	-0.262655	-1.92876	0.2142	0.669181
YOR220W	15	SAGA-dominated	-1.16969	-0.834617	-0.696439	-1.20748	-1.35426	-0.926936	-0.900249	-1.16289	-0.262642	-1.92883	0.23264	0.633316
YIL155C	9	SAGA-dominated	-2.1524	-1.83267	-1.9704	-2.29912	-2.00744	-2.43484	-1.98515	-2.24714	-0.261981	-1.93246	0.172118	0.764174
YIL050W	9	TFIID-dominated	-1.75793	-1.65416	-1.57257	-2.02711	-2.04072	-1.6908	-1.66155	-1.91954	-0.257989	-1.95462	0.111541	0.952565
YER015W	5	TFIID-dominated	-3.39138	-3.60339	-3.48373	-3.59902	-3.74177	-3.9115	-3.49283	-3.75077	-0.257933	-1.95493	0.073402	1.13429
YLR270W	12	TFIID-dominated	-1.50945	-1.31632	-1.15017	-1.5265	-1.78982	-1.42875	-1.32531	-1.58169	-0.256378	-1.96365	0.158325	0.800451
YAL004W	1	TFIID-dominated	1.58161	1.70653	1.72765	1.59157	1.13148	1.53829	1.67193	1.42045	-0.251485	-1.99146	0.153243	0.814619
YNR034W	14	TFIID-dominated	-2.40223	-2.02954	-1.99203	-2.42282	-2.5862	-2.14877	-2.14127	-2.38593	-0.244661	-2.03114	0.2462	0.608712
YKR003W	11	TFIID-dominated	-1.04471	-0.75625	-0.759316	-1.05327	-1.23631	-1.00327	-0.853426	-1.09761	-0.244187	-2.03394	0.106263	0.973618
YOR325W	15	TFIID-dominated	-1.82569	-1.98101	-1.70159	-2.00598	-2.32782	-1.90535	-1.8361	-2.07972	-0.243618	-2.03731	0.17152	0.765685
YJR071W	10	TFIID-dominated	-3.13723	-2.7991	-2.77893	-3.1698	-3.4338	-2.84105	-2.90509	-3.14822	-0.243128	-2.04021	0.30974	0.509003
YDR525W-A	4	ND	-0.77868	-0.585294	-0.401751	-0.85599	-0.93782	-0.695431	-0.588575	-0.829747	-0.241172	-2.05187	0.143085	0.844406
YGR287C	7	TFIID-dominated	-4.68372	-4.4149	-4.42355	-4.75133	-4.95897	-4.52478	-4.50739	-4.74503	-0.237638	-2.07317	0.192045	0.716597
YNL203C	14	TFIID-dominated	-2.31733	-2.73702	-2.62649	-2.73238	-2.82754	-2.83294	-2.56028	-2.79762	-0.23734	-2.07497	0.159777	0.796486
YBR262C	2	TFIID-dominated	0.310753	0.37472	0.493408	0.0848765	0.0463753	0.348099	0.39296	0.159784	-0.233177	-2.1005	0.099835	1.00072
YDR309C	4	SAGA-dominated	-0.255853	-0.192188	-0.541884	-0.455117	-0.630098	-0.603956	-0.329975	-0.563057	-0.233082	-2.10109	0.125498	0.901363
YKL055C	11	TFIID-dominated	-2.87605	-2.88432	-3.20539	-3.30544	-3.22077	-3.13646	-2.98859	-3.22089	-0.232306	-2.1059	0.121056	0.917014
YGR241C	7	TFIID-dominated	-1.43475	-1.4807	-1.61586	-1.57481	-1.89633	-1.75549	-1.51044	-1.74221	-0.231776	-2.1092	0.0936	1.02872
YJL077C	10	TFIID-dominated	-3.27252	-3.16666	-3.18959	-3.75414	-3.20909	-3.35447	-3.20959	-3.43923	-0.229641	-2.12255	0.22556	0.646738
YKL100W-A	11	ND	-0.268007	-0.140521	-0.123114	-0.321471	-0.660145	-0.237448	-0.177214	-0.406355	-0.229141	-2.1257	0.153002	0.815303
YLR380W	12	TFIID-dominated	0.468695	0.241547	0.116739	0.119139	-0.01848	0.0393264	0.27566	0.0466619	-0.228998	-2.12659	0.119505	0.922614
YPR154W	16	TFIID-dominated	-0.377363	-0.250567	-0.00640176	-0.422196	-0.579423	-0.312294	-0.211444	-0.437971	-0.226527	-2.14224	0.172722	0.762652
YLR206W	12	TFIID-dominated	-0.31054	-0.149588	-0.0968177	-0.304027	-0.560807	-0.371016	-0.185649	-0.41195	-0.226301	-2.14368	0.082041	1.08597
YHR131W-A	8	ND	-2.37486	-2.29987	-2.31395	-2.55914	-2.36973	-2.73834	-2.32956	-2.55573	-0.226173	-2.1445	0.097624	1.01044
YGR239C	7	SAGA-dominated	-0.889623	-1.08814	-0.969109	-1.08318	-1.33589	-1.20493	-0.98229	-1.208	-0.225711	-2.14745	0.070056	1.15455
YKL204W	11	TFIID-dominated	-0.633036	-0.734504	-0.891959	-0.934111	-0.877761	-1.12376	-0.753166	-0.978543	-0.225377	-2.14959	0.098042	1.00859
YBL021C	2	TFIID-dominated	-1.26795	-1.00866	-1.03463	-1.33754	-1.53021	-1.11582	-1.10375	-1.32786	-0.22411	-2.15772	0.194921	0.710141
YBR289W	2	TFIID-dominated	-2.23383	-2.34045	-2.38849	-2.34864	-2.58556	-2.69862	-2.32092	-2.54427	-0.22335	-2.16262	0.11746	0.93011
YMR206W	13	ND	-5.64553	-5.29079	-5.34673	-5.65583	-5.81548	-5.47816	-5.42768	-5.64983	-0.222142	-2.17045	0.199479	0.700103
YOR081C	15	TFIID-dominated	-1.55513	-1.51172	-1.7131	-1.70168	-1.8696	-1.86984	-1.59332	-1.81371	-0.220389	-2.18187	0.057522	1.24017
YNL027W	14	TFIID-dominated	-1.87147	-1.78049	-1.6123	-1.98625	-2.13886	-1.78857	-1.75476	-1.97123	-0.21647	-2.20776	0.164697	0.783314
YOR222W	15	TFIID-dominated	0.914193	0.853789	1.0114	0.814379	0.434242	0.882629	0.926461	0.710416	-0.216045	-2.2106	0.199484	0.700092
YGL063C-A	7	ND	-1.64961	-1.76548	-1.98845	-1.99106	-1.94354	-2.11488	-1.80118	-2.01649	-0.215314	-2.21549	0.127957	0.892936
YHR124W	8	TFIID-dominated	-3.83469	-3.70008	-3.42501	-3.85361	-3.93954	-3.8123	-3.65326	-3.86848	-0.215224	-2.21609	0.17708	0.75183
YJR123W	10	TFIID-dominated	3.92497	4.19025	4.15246	3.88044	3.80578	3.93785	4.08923	3.87469	-0.214538	-2.2207	0.080324	1.09515
YDR186C	4	TFIID-dominated	-0.720996	-0.877483	-0.740243	-0.823984	-1.1039	-1.04838	-0.779574	-0.992085	-0.212511	-2.23439	0.096457	1.01567
YDR433W	4	TFIID-dominated	2.654	2.59257	2.46198	2.51308	2.14943	2.41112	2.56951	2.35788	-0.211635	-2.24035	0.147656	0.830749
YMR242W-A	13	ND	-2.02028	-1.94345	-1.74968	-2.27391	-2.08875	-1.98486	-1.90447	-2.11584	-0.211367	-2.24218	0.146103	0.835341
YGR197C	7	SAGA-dominated	-2.57227	-2.37509	-2.24858	-2.60552	-2.64107	-2.56909	-2.39865	-2.60523	-0.206577	-2.27525	0.105176	0.978083
YER132C	5	TFIID-dominated	-2.89935	-3.22013	-3.27302	-3.31025	-3.25346	-3.44732	-3.13083	-3.33701	-0.20618	-2.27803	0.20216	0.694305
YKL193C	11	TFIID-dominated	-1.69803	-1.52512	-1.49033	-1.75572	-1.96327	-1.61157	-1.57116	-1.77685	-0.205694	-2.28143	0.156464	0.805586
YOR308C	15	TFIID-dominated	-1.61823	-1.90134	-1.84358	-1.86075	-2.18921	-1.93	-1.78772	-1.99332	-0.205605	-2.28205	0.193864	0.712503
YER047C	5	TFIID-dominated	-2.17177	-2.24	-2.27976	-2.26839	-2.46015	-2.57921	-2.23051	-2.43592	-0.205404	-2.28347	0.094457	1.02477
YDR093W	4	ND	-0.873256	-1.04533	-1.10403	-1.09883	-1.2042	-1.33095	-1.00754	-1.21133	-0.20379	-2.29485	0.105298	0.97758
YNL192W	14	SAGA-dominated	0.155162	0.315691	0.294784	0.103536	-0.145378	0.19668	0.255213	0.0516127	-0.2036	-2.29619	0.136983	0.863333
YDR038C	4	TFIID-dominated	-1.20318	-1.43528	-1.59345	-1.46716	-1.77029	-1.60371	-1.41064	-1.61372	-0.203083	-2.29986	0.23276	0.633092
YKL138C-A	11	ND	-0.188947	0.145574	0.155587	-0.194124	-0.302914	0.00185083	0.0374044	-0.165062	-0.202467	-2.30424	0.22546	0.64693
YKR077W	11	SAGA-dominated	-2.29499	-2.37782	-2.40845	-2.38575	-2.8536	-2.44536	-2.36042	-2.56157	-0.201151	-2.31365	0.23862	0.622293
YOR364W	15	TFIID-dominated	-4.32904	-4.64092	-4.44392	-4.71094	-4.72339	-4.5807	-4.47129	-4.67168	-0.200383	-2.31917	0.124182	0.905941
YJR111C	10	TFIID-dominated	-0.886575	-1.1003	-1.16475	-1.12349	-1.28665	-1.33953	-1.05054	-1.24989	-0.199346	-2.32665	0.143004	0.844652
YGL216W	7	TFIID-dominated	-1.90306	-2.11776	-2.19872	-2.18568	-2.34995	-2.27861	-2.07318	-2.27141	-0.19823	-2.33475	0.12958	0.887462
YBL030C	2	SAGA-dominated	2.48459	2.37069	2.23155	2.1847	2.23678	2.07157	2.36228	2.16435	-0.197924	-2.33698	0.090384	1.04391
YFL021W	6	SAGA-dominated	-1.16675	-1.1932	-1.42087	-1.39928	-1.45413	-1.51558	-1.26027	-1.45633	-0.196055	-2.35067	0.089659	1.04741
YPL251W	16	TFIID-dominated	1.25895	1.14233	0.986689	0.857595	1.00207	0.940996	1.12932	0.933554	-0.19577	-2.35277	0.09764	1.01037
YDR467C	4	TFIID-dominated	-1.31377	-1.10631	-1.07817	-1.41413	-1.37815	-1.28858	-1.16608	-1.36029	-0.194205	-2.36435	0.081441	1.08916
YGL196W	7	SAGA/TFIID	-1.06057	-0.993619	-0.857355	-1.08898	-1.3727	-1.02581	-0.970515	-1.1625	-0.191983	-2.38095	0.182676	0.738319
YER040W	5	ND	-1.94744	-2.227	-2.28349	-2.23374	-2.47416	-2.32549	-2.15264	-2.34446	-0.191819	-2.38218	0.20996	0.677863
YKR049C	11	TFIID-dominated	-0.831528	-0.826914	-0.888871	-0.973119	-1.3123	-0.836329	-0.849104	-1.04058	-0.191477	-2.38476	0.24182	0.616508
YGR275W	7	TFIID-dominated	0.283391	0.555601	0.579629	0.229067	0.135097	0.480381	0.472874	0.281515	-0.191359	-2.38565	0.24336	0.613751
YJR154W	10	SAGA-dominated	-2.6884	-2.74553	-2.95967	-2.8144	-3.16863	-2.98462	-2.79787	-2.98922	-0.191352	-2.3857	0.21522	0.667117
YCL039W	3	ND	-1.99636	-2.03932	-2.18959	-2.35952	-2.17175	-2.26673	-2.07509	-2.266	-0.190906	-2.38906	0.074376	1.12857
YKL103C	11	SAGA-dominated	-1.29873	-0.999303	-1.10844	-1.32714	-1.46684	-1.18504	-1.13549	-1.32634	-0.190851	-2.38948	0.183841	0.735558
YPR065W	16	SAGA-dominated	-0.766299	-0.580178	-0.670277	-0.701907	-1.04057	-0.846578	-0.672252	-0.86302	-0.190768	-2.39011	0.158283	0.800566
YER096W	5	TFIID-dominated	-4.76141	-4.95429	-4.77331	-4.82784	-5.15561	-5.07767	-4.82967	-5.02037	-0.190702	-2.3906	0.180242	0.744144
YER019W	5	TFIID-dominated	-0.449075	-0.498994	-0.687563	-0.708109	-0.825825	-0.672733	-0.545211	-0.735555	-0.190345	-2.39331	0.091542	1.03838
YPR126C	16	TFIID-dominated	0.0592778	0.0454488	0.0753631	-0.240105	0.0459672	-0.194125	0.0600299	-0.129421	-0.189451	-2.40011	0.165224	0.781927
YPL152W	16	TFIID-dominated	-2.44581	-2.22062	-2.20615	-2.28473	-2.68106	-2.47455	-2.29086	-2.48011	-0.189255	-2.4016	0.23982	0.620115
YIL059C	9	TFIID-dominated	-1.60791	-1.53804	-1.80009	-1.98166	-1.91901	-1.61249	-1.64868	-1.83772	-0.189039	-2.40324	0.25128	0.599842
YOR327C	15	TFIID-dominated	1.17825	1.33744	1.42101	1.13846	0.937166	1.29423	1.31224	1.12329	-0.18895	-2.40392	0.20286	0.692804
YJR151C	10	TFIID-dominated	-4.61293	-4.51469	-4.72408	-4.71276	-4.91386	-4.79154	-4.61723	-4.80605	-0.18882	-2.40491	0.088195	1.05456
YBR286W	2	SAGA-dominated	2.91237	2.9265	2.75642	2.76408	2.5452	2.71969	2.8651	2.67632	-0.188775	-2.40526	0.088297	1.05405
YDR214W	4	TFIID-dominated	0.853596	1.1253	0.955476	0.788297	0.688857	0.894641	0.978124	0.790598	-0.187525	-2.41484	0.136642	0.864416
YAL034C-B	1	ND	-3.21374	-2.98792	-3.01704	-3.16918	-3.34597	-3.26522	-3.0729	-3.26012	-0.187221	-2.41719	0.098517	1.00649
YOR072W	15	ND	-2.79854	-2.9405	-2.78871	-3.13779	-2.91224	-3.0343	-2.84259	-3.02811	-0.185524	-2.43032	0.082497	1.08356
YER046W-A	5	ND	-2.10155	-2.32899	-2.20514	-2.34065	-2.25582	-2.59397	-2.2119	-2.39681	-0.184918	-2.43504	0.193638	0.713009
YFL010C	6	TFIID-dominated	1.65908	1.61729	1.49591	1.438	1.50713	1.27296	1.59076	1.40603	-0.184731	-2.4365	0.089817	1.04664
YOR303W	15	SAGA-dominated	2.10888	1.66225	1.64557	1.65647	1.64061	1.56561	1.80557	1.6209	-0.184671	-2.43697	0.36374	0.439209
YHL032C	8	TFIID-dominated	-1.49605	-1.40131	-1.59147	-1.7037	-1.76653	-1.56882	-1.49628	-1.67968	-0.183407	-2.44688	0.085119	1.06997
YKL206C	11	TFIID-dominated	-0.818928	-0.84304	-0.863907	-1.08957	-1.13605	-0.847899	-0.841958	-1.02451	-0.182549	-2.45365	0.112244	0.949837
YFR036W	6	TFIID-dominated	-1.3662	-1.51427	-1.71849	-1.73969	-1.74198	-1.65864	-1.53299	-1.71344	-0.180452	-2.47032	0.166316	0.779066
YLR355C	12	SAGA-dominated	4.13576	3.98772	3.86956	3.91603	3.78978	3.74891	3.99768	3.81824	-0.179438	-2.47844	0.1287	0.890421
YOR338W	15	SAGA-dominated	-2.21151	-2.50589	-2.37503	-2.45754	-2.57171	-2.59929	-2.36414	-2.54285	-0.178703	-2.48436	0.14196	0.847834
YNL071W	14	TFIID-dominated	2.08921	1.89647	1.75714	1.75464	1.75812	1.69594	1.91427	1.73624	-0.178039	-2.48974	0.154221	0.811856
YLR326W	12	TFIID-dominated	-1.79874	-1.54873	-1.56835	-1.86969	-1.97554	-1.60079	-1.63861	-1.81534	-0.176732	-2.50037	0.27262	0.564442
YBL025W	2	TFIID-dominated	-1.46231	-1.24438	-1.25986	-1.54939	-1.64174	-1.3051	-1.32218	-1.49874	-0.176559	-2.50178	0.22594	0.646007
YIL042C	9	TFIID-dominated	-2.22945	-2.21299	-2.37354	-2.32211	-2.54316	-2.47471	-2.27199	-2.44666	-0.174669	-2.51731	0.101519	0.993453
YOL046C	15	TFIID-dominated	-1.90145	-1.8571	-2.14745	-2.01684	-2.19397	-2.21774	-1.96867	-2.14285	-0.174185	-2.52131	0.186623	0.729035
YPR015C	16	TFIID-dominated	-4.34596	-4.2213	-4.2746	-4.59902	-4.27887	-4.48419	-4.28062	-4.45403	-0.173409	-2.52775	0.158822	0.799089
YPR061C	16	TFIID-dominated	-3.37513	-3.23371	-3.24293	-3.37873	-3.64107	-3.3508	-3.28392	-3.45686	-0.172939	-2.53166	0.156639	0.8051
YNL158W	14	TFIID-dominated	-0.807879	-0.885617	-0.829788	-0.944322	-1.2183	-0.877623	-0.841095	-1.01342	-0.172321	-2.53683	0.167602	0.775721
YKL168C	11	TFIID-dominated	-2.42829	-2.22052	-2.2088	-2.43371	-2.6787	-2.262	-2.28587	-2.45814	-0.172267	-2.53728	0.2848	0.54546
YGL071W	7	TFIID-dominated	-1.22267	-1.28601	-1.48462	-1.38147	-1.51083	-1.61559	-1.3311	-1.50263	-0.171528	-2.54349	0.171978	0.764527
YNL295W	14	TFIID-dominated	-1.94424	-2.06675	-1.92932	-2.00174	-2.24326	-2.20937	-1.9801	-2.15146	-0.171354	-2.54495	0.120837	0.9178
YOR227W	15	TFIID-dominated	-2.36082	-2.25262	-2.309	-2.33453	-2.60729	-2.49372	-2.30748	-2.47851	-0.171033	-2.54766	0.111063	0.954431
YOR221C	15	TFIID-dominated	-1.50507	-1.70247	-1.68558	-1.69641	-1.85471	-1.85457	-1.63104	-1.80189	-0.170852	-2.54918	0.113557	0.944786
YOL037C	15	TFIID-dominated	-1.51859	-1.47558	-1.74299	-1.5404	-1.91143	-1.79771	-1.57905	-1.74985	-0.170793	-2.54968	0.28632	0.543148
YFR056C	6	SAGA-dominated	-2.9625	-2.74271	-2.64989	-2.97546	-2.89376	-2.99741	-2.78503	-2.95555	-0.170513	-2.55205	0.156337	0.805938
YDL009C	4	TFIID-dominated	-0.989824	-0.799102	-0.582583	-0.998286	-1.06026	-0.820478	-0.790503	-0.959673	-0.16917	-2.56345	0.28724	0.541755
YGR223C	7	TFIID-dominated	-1.78197	-1.65608	-1.62666	-1.8107	-2.07214	-1.68686	-1.68824	-1.85657	-0.168333	-2.57061	0.23662	0.625949
YOR239W	15	TFIID-dominated	0.845158	0.704005	0.604661	0.657117	0.542898	0.459258	0.717941	0.553091	-0.16485	-2.60077	0.145859	0.836067
YNL080C	14	TFIID-dominated	-0.633674	-0.832837	-1.0012	-0.930056	-1.01759	-1.01382	-0.822569	-0.987154	-0.164585	-2.60309	0.21342	0.670765
YCR019W	3	ND	-1.94052	-1.9722	-1.86055	-1.96557	-2.3199	-1.97656	-1.92443	-2.08734	-0.162919	-2.61778	0.23688	0.625472
YEL032W	5	TFIID-dominated	-1.19603	-1.09338	-1.36043	-1.2942	-1.38536	-1.45439	-1.21661	-1.37798	-0.161375	-2.63151	0.15066	0.822002
YLR412W	12	TFIID-dominated	-2.16416	-2.04533	-2.03367	-2.12733	-2.34917	-2.24884	-2.08106	-2.24178	-0.160723	-2.63735	0.10038	0.998353
YNL240C	14	TFIID-dominated	-0.432671	-0.63719	-0.732091	-0.702471	-0.750479	-0.831147	-0.600651	-0.761366	-0.160715	-2.63742	0.17838	0.748654
YLR181C	12	TFIID-dominated	-0.624147	-0.451518	-0.417803	-0.654655	-0.743575	-0.574452	-0.497823	-0.657561	-0.159738	-2.64622	0.116675	0.933022
YDR055W	4	SAGA-dominated	0.742065	0.608791	0.861275	0.624469	0.509554	0.602154	0.737377	0.578726	-0.158651	-2.65607	0.12548	0.901425
YBR019C	2	TFIID-dominated	-4.37762	-4.10044	-4.29243	-4.47118	-4.44012	-4.33508	-4.25683	-4.41546	-0.158632	-2.65624	0.167941	0.774843
YOR269W	15	TFIID-dominated	-2.3007	-2.44463	-2.60988	-2.51311	-2.62896	-2.6886	-2.45174	-2.61022	-0.158484	-2.65759	0.20088	0.697063
YMR205C	13	SAGA-dominated	1.96594	1.78136	1.63274	1.69377	1.61854	1.59296	1.79335	1.63509	-0.158259	-2.65964	0.197844	0.703677
YMR034C	13	TFIID-dominated	-3.70074	-3.60084	-3.48099	-3.71231	-3.93294	-3.60773	-3.59419	-3.75099	-0.156802	-2.67299	0.24094	0.618091
YJL149W	10	TFIID-dominated	-2.61314	-2.66752	-2.71507	-2.69944	-2.94189	-2.82344	-2.66525	-2.82159	-0.156343	-2.67721	0.104119	0.98247
YER080W	5	TFIID-dominated	-0.254011	-0.152295	-0.169012	-0.200745	-0.528551	-0.31307	-0.191773	-0.347455	-0.155682	-2.68332	0.1908	0.719422
YPR057W	16	TFIID-dominated	-0.768091	-0.889721	-0.713238	-0.924235	-1.02448	-0.889363	-0.79035	-0.946025	-0.155675	-2.68339	0.077784	1.10911
YJL194W	10	TFIID-dominated	-3.00636	-3.08403	-3.20552	-3.16949	-3.34332	-3.24784	-3.09864	-3.25355	-0.154911	-2.69049	0.113578	0.944706
YLR055C	12	TFIID-dominated	-0.901556	-0.987791	-1.15717	-1.09469	-1.16746	-1.24876	-1.0155	-1.17031	-0.1548	-2.69152	0.150743	0.821763
YBR213W	2	TFIID-dominated	-1.72216	-2.05552	-1.97883	-2.01769	-2.06532	-2.13725	-1.91884	-2.07342	-0.154584	-2.69354	0.23092	0.636538
YOR139C	15	TFIID-dominated	-2.38628	-2.47313	-2.6433	-2.65977	-2.50728	-2.79855	-2.5009	-2.6552	-0.154297	-2.69622	0.24244	0.615396
YAL032C	1	TFIID-dominated	-1.80199	-1.83222	-1.91358	-1.88731	-2.15026	-1.97013	-1.84926	-2.00256	-0.153297	-2.7056	0.135376	0.868458
YPL204W	16	TFIID-dominated	0.697012	0.709827	0.580663	0.629819	0.407539	0.491794	0.662501	0.509717	-0.152784	-2.71044	0.115143	0.938762
YJR106W	10	TFIID-dominated	-2.5026	-2.49761	-2.60422	-2.74403	-2.77637	-2.54236	-2.53481	-2.68759	-0.152777	-2.7105	0.133196	0.875509
YPL265W	16	SAGA-dominated	0.330231	0.692928	0.64196	0.292682	0.636075	0.278996	0.55504	0.402584	-0.152456	-2.71354	0.40376	0.393877
YBL075C	2	ND	-2.22864	-2.32146	-2.24126	-2.40449	-2.55737	-2.28426	-2.26379	-2.41537	-0.151584	-2.72181	0.139976	0.853946
YLR385C	12	SAGA/TFIID	-2.96303	-2.71836	-2.89064	-2.9756	-2.94354	-3.10716	-2.85735	-3.00877	-0.151421	-2.72336	0.165738	0.780578
YGL164C	7	TFIID-dominated	-1.52976	-1.30506	-1.31242	-1.55207	-1.62763	-1.42129	-1.38241	-1.53366	-0.151252	-2.72497	0.184102	0.734941
YBL041W	2	TFIID-dominated	1.5833	1.6817	1.6615	1.48459	1.392	1.59695	1.64217	1.49118	-0.150992	-2.72746	0.0818	1.08725
YAR014C	1	TFIID-dominated	-0.383364	-0.383022	-0.438211	-0.413325	-0.702038	-0.541934	-0.401532	-0.552432	-0.1509	-2.72834	0.145577	0.836907
YMR004W	13	TFIID-dominated	-1.2802	-1.21631	-1.11387	-1.33105	-1.49964	-1.22907	-1.20346	-1.35325	-0.149793	-2.73896	0.177501	0.750799
YDL220C	4	TFIID-dominated	-2.85084	-3.11257	-3.20678	-3.13294	-3.22019	-3.26536	-3.05673	-3.20616	-0.149435	-2.74241	0.26532	0.57623
YGL057C	7	TFIID-dominated	-2.53758	-2.32926	-2.38563	-2.53108	-2.60663	-2.56247	-2.41749	-2.56672	-0.149234	-2.74435	0.088916	1.05102
YER090C-A	5	ND	1.05284	0.863055	1.1051	1.01891	0.788811	0.767302	1.007	0.85834	-0.148655	-2.74996	0.2466	0.608007
YGL226W	7	TFIID-dominated	-1.28602	-1.03425	-1.11228	-1.38227	-1.31672	-1.17896	-1.14418	-1.29265	-0.14847	-2.75176	0.194225	0.711695
YIL010W	9	TFIID-dominated	-0.767898	-0.651847	-0.612948	-0.842004	-0.944252	-0.691835	-0.677565	-0.82603	-0.148466	-2.7518	0.161225	0.792568
YER065C	5	TFIID-dominated	-1.93535	-1.81477	-1.92573	-1.98269	-2.20371	-1.9324	-1.89195	-2.0396	-0.14765	-2.75975	0.175021	0.75691
YBL088C	2	TFIID-dominated	-3.57013	-3.65648	-3.56729	-3.59504	-3.83202	-3.80915	-3.59797	-3.7454	-0.147431	-2.76188	0.144422	0.840367
YGL239C	7	TFIID-dominated	-0.628797	-0.583277	-0.462151	-0.619586	-0.859654	-0.634898	-0.558075	-0.704713	-0.146638	-2.76967	0.180718	0.742999
YPL098C	16	TFIID-dominated	0.35642	0.4142	0.578833	0.267793	0.268048	0.376629	0.449818	0.304157	-0.145661	-2.77932	0.135582	0.867798
YER133W-A	5	ND	-0.0624833	0.116111	0.0569811	-0.11025	-0.205466	-0.00889528	0.0368696	-0.108204	-0.145073	-2.78515	0.132564	0.877574
YPL064C	16	TFIID-dominated	-0.94169	-0.803315	-0.845887	-1.05226	-1.06138	-0.911472	-0.863631	-1.00837	-0.144742	-2.78845	0.085064	1.07025
YGL004C	7	TFIID-dominated	-1.59649	-1.46753	-1.52467	-1.70157	-1.7826	-1.53803	-1.52957	-1.67407	-0.144501	-2.79085	0.149161	0.826345
YDL131W	4	SAGA-dominated	0.79245	0.727153	0.789383	0.773651	0.549688	0.552469	0.769662	0.62527	-0.144392	-2.79194	0.136222	0.865753
YKL148C	11	TFIID-dominated	-1.89273	-1.84803	-1.82482	-1.88526	-2.20433	-1.90803	-1.85519	-1.99921	-0.144016	-2.7957	0.22862	0.640886
YOL045W	15	TFIID-dominated	-1.20989	-1.25242	-1.34708	-1.30929	-1.49391	-1.43622	-1.2698	-1.41314	-0.143342	-2.80247	0.101855	0.992018
YHR186C	8	SAGA-dominated	-2.19842	-2.24273	-2.36619	-2.30167	-2.40831	-2.52547	-2.26911	-2.41182	-0.142702	-2.80892	0.153259	0.814574
YER167W	5	TFIID-dominated	-1.31652	-1.4578	-1.51938	-1.5177	-1.63967	-1.5554	-1.43123	-1.57092	-0.139694	-2.83966	0.122382	0.912282
YOR018W	15	TFIID-dominated	-2.86162	-2.71181	-2.67909	-2.86932	-3.06224	-2.73924	-2.75084	-2.89027	-0.13943	-2.84239	0.26872	0.5707
YDL109C	4	TFIID-dominated	-2.98962	-3.062	-3.12617	-3.23554	-3.10914	-3.25069	-3.05926	-3.19846	-0.139192	-2.84485	0.081517	1.08875
YKL104C	11	TFIID-dominated	0.563351	0.642239	0.595698	0.588907	0.299568	0.495334	0.600429	0.46127	-0.13916	-2.84519	0.181959	0.740026
YLR260W	12	TFIID-dominated	-2.32785	-2.25573	-2.18947	-2.27023	-2.55737	-2.36156	-2.25768	-2.39639	-0.138706	-2.8499	0.20684	0.684365
YOR084W	15	SAGA-dominated	-1.61658	-1.72934	-1.87086	-1.91117	-1.88398	-1.83769	-1.73892	-1.87761	-0.138688	-2.85009	0.148276	0.828929
YKL146W	11	TFIID-dominated	-1.12896	-1.1516	-1.27252	-1.34293	-1.36347	-1.25926	-1.18436	-1.32189	-0.137532	-2.86216	0.066918	1.17446
YLL010C	12	TFIID-dominated	-0.682017	-0.778003	-0.650319	-0.747099	-0.957274	-0.818036	-0.703446	-0.840803	-0.137357	-2.864	0.126383	0.898311
YGL181W	7	TFIID-dominated	-0.547558	-0.58416	-0.535291	-0.564856	-0.808542	-0.703852	-0.55567	-0.692417	-0.136747	-2.87042	0.126918	0.896477
YLR342W	12	TFIID-dominated	1.61572	1.48037	1.36755	1.43543	1.2958	1.32226	1.48788	1.35116	-0.136722	-2.87069	0.181418	0.74132
YPR129W	16	TFIID-dominated	0.0855388	0.182584	0.188702	-0.0368964	0.164157	-0.0792217	0.152275	0.0160131	-0.136262	-2.87555	0.175619	0.755429
YDR262W	4	TFIID-dominated	-0.0663891	-0.0854907	-0.0438539	-0.0959636	-0.433875	-0.0706454	-0.0652446	-0.200161	-0.134917	-2.88986	0.36428	0.438565
YOR005C	15	TFIID-dominated	-3.47556	-3.30807	-3.20602	-3.36743	-3.52609	-3.50077	-3.32989	-3.46477	-0.134879	-2.89026	0.21862	0.66031
YPL089C	16	SAGA-dominated	-0.669512	-0.800584	-0.904749	-0.928603	-0.88883	-0.961432	-0.791615	-0.926288	-0.134673	-2.89247	0.13798	0.860184
YHL006W-A	8	ND	-0.910013	-0.884433	-0.999119	-1.05478	-0.982378	-1.15978	-0.931188	-1.06565	-0.134457	-2.89478	0.092816	1.03238
YER177W	5	SAGA/TFIID	4.18179	4.14102	3.99447	3.96039	3.89658	4.06196	4.10576	3.97298	-0.132782	-2.91287	0.14832	0.8288
YNR011C	14	TFIID-dominated	-1.71567	-1.87095	-1.90112	-1.87362	-1.98231	-2.03003	-1.82925	-1.96199	-0.132737	-2.91336	0.152464	0.816833
YML016C	13	TFIID-dominated	-1.17038	-1.13539	-1.24158	-1.2807	-1.44286	-1.21855	-1.18245	-1.31404	-0.131587	-2.92591	0.141782	0.848379
YMR121C	13	TFIID-dominated	-0.139798	-0.367655	-0.348628	-0.442396	-0.454577	-0.353071	-0.285361	-0.416681	-0.131321	-2.92883	0.185303	0.732118
YOR290C	15	TFIID-dominated	-1.32849	-1.5016	-1.44993	-1.46898	-1.5493	-1.65526	-1.42667	-1.55784	-0.131173	-2.93046	0.15412	0.812141
YLR383W	12	TFIID-dominated	-2.10544	-2.10925	-2.16849	-2.15225	-2.43089	-2.19238	-2.12773	-2.25851	-0.130779	-2.93479	0.20606	0.686006
YML008C	13	TFIID-dominated	2.3584	2.26322	2.14883	2.1889	2.1169	2.07467	2.25681	2.12682	-0.129991	-2.94352	0.136196	0.865836
YKL201C	11	SAGA-dominated	-2.48862	-2.6221	-2.51801	-2.65749	-2.8257	-2.53424	-2.54291	-2.67247	-0.129568	-2.94822	0.23634	0.626463
YDR163W	4	TFIID-dominated	-0.703825	-0.480808	-0.524952	-0.718713	-0.841497	-0.536301	-0.569862	-0.698837	-0.128975	-2.95483	0.31508	0.501579
YNL140C	14	TFIID-dominated	-0.902511	-1.1717	-1.02522	-1.07093	-1.23569	-1.1796	-1.03314	-1.16207	-0.128929	-2.95535	0.23208	0.634362
YLR440C	12	TFIID-dominated	-1.39484	-1.25864	-1.25816	-1.39973	-1.51393	-1.38433	-1.30388	-1.43267	-0.128787	-2.95694	0.100255	0.998894
YKL132C	11	SAGA/TFIID	-3.06808	-2.90094	-2.82487	-3.16933	-3.10334	-2.90715	-2.9313	-3.05994	-0.128641	-2.95858	0.29628	0.528298
YOR219C	15	TFIID-dominated	-1.56196	-1.45051	-1.40504	-1.64554	-1.69775	-1.4579	-1.47251	-1.6004	-0.127891	-2.96702	0.21694	0.66366
YKL138C	11	TFIID-dominated	0.0712838	0.179561	0.303495	0.0604602	-0.0161524	0.128559	0.18478	0.0576223	-0.127157	-2.97531	0.185383	0.73193
YOR138C	15	TFIID-dominated	-1.44865	-1.32958	-1.28415	-1.43082	-1.45241	-1.56019	-1.35413	-1.48114	-0.127017	-2.9769	0.113562	0.944767
YKL203C	11	TFIID-dominated	-2.87605	-2.86229	-2.97603	-2.90942	-3.09112	-3.09387	-2.90479	-3.03147	-0.126682	-2.98071	0.14942	0.825591
YHR091C	8	TFIID-dominated	-2.18878	-2.01876	-2.12964	-2.17042	-2.35128	-2.19505	-2.1124	-2.23892	-0.126521	-2.98255	0.166737	0.777968
YHR118C	8	TFIID-dominated	-1.71816	-1.62547	-1.5994	-1.63808	-1.90441	-1.78	-1.64768	-1.77417	-0.126492	-2.98289	0.21024	0.677285
YMR306W	13	ND	-4.39679	-4.414	-4.49973	-4.41404	-4.53585	-4.73484	-4.43684	-4.56158	-0.124735	-3.00306	0.27394	0.562345
YLL027W	12	SAGA-dominated	0.174035	0.0850322	0.108345	0.099041	-0.168836	0.063363	0.122471	-0.00214396	-0.124615	-3.00446	0.22106	0.65549
YLR371W	12	TFIID-dominated	-2.11238	-2.18519	-2.17613	-2.18175	-2.43206	-2.23363	-2.1579	-2.28248	-0.124576	-3.0049	0.183763	0.735742
YER059W	5	TFIID-dominated	-1.68699	-1.57963	-1.57705	-1.71637	-1.89707	-1.60223	-1.61456	-1.73856	-0.123997	-3.01162	0.25124	0.599911
YLR330W	12	TFIID-dominated	0.512879	0.573258	0.597716	0.456799	0.331891	0.52685	0.561284	0.438513	-0.122771	-3.02596	0.114439	0.941426
YNL076W	14	TFIID-dominated	-1.56057	-1.48449	-1.46204	-1.50337	-1.78619	-1.58456	-1.50237	-1.62471	-0.122338	-3.03105	0.23608	0.626941
YBL034C	2	ND	-3.347	-3.29059	-3.40489	-3.44796	-3.59063	-3.37071	-3.34749	-3.46977	-0.122273	-3.03182	0.161456	0.791946
YGR211W	7	TFIID-dominated	1.02372	0.894721	0.951868	0.901371	0.828982	0.775024	0.956771	0.835126	-0.121645	-3.03925	0.081444	1.08914
YDR199W	4	TFIID-dominated	-1.40924	-1.34266	-1.31109	-1.48893	-1.53411	-1.39966	-1.35433	-1.47423	-0.1199	-3.0601	0.069616	1.15729
YER060W-A	5	ND	-2.32463	-2.54799	-2.45243	-2.56404	-2.53637	-2.58357	-2.44168	-2.56133	-0.119641	-3.06321	0.151003	0.821014
YJR005W	10	TFIID-dominated	-1.54625	-1.34498	-1.44195	-1.47296	-1.64899	-1.56887	-1.4444	-1.56361	-0.119209	-3.06844	0.198396	0.702467
YDR301W	4	TFIID-dominated	-2.05023	-2.19276	-2.04001	-2.05507	-2.31753	-2.26731	-2.09433	-2.2133	-0.118965	-3.07139	0.2831	0.54806
YLR354C	12	TFIID-dominated	3.22199	3.20917	3.17137	3.19126	2.89193	3.16289	3.20085	3.08203	-0.118817	-3.07318	0.27828	0.555518
YDR293C	4	TFIID-dominated	-0.392759	-0.510224	-0.426098	-0.486699	-0.656247	-0.537533	-0.443027	-0.56016	-0.117133	-3.09379	0.1238	0.907279
YJR131W	10	TFIID-dominated	-1.49761	-1.43145	-1.43592	-1.5176	-1.73252	-1.46579	-1.45499	-1.57197	-0.116977	-3.09571	0.22968	0.638877
YNL057W	14	TFIID-dominated	0.221647	0.35779	0.138058	0.0850727	0.194169	0.0909645	0.239165	0.123402	-0.115763	-3.11076	0.19394	0.712333
YER136W	5	TFIID-dominated	0.61085	0.723216	0.618135	0.585695	0.40984	0.612536	0.650734	0.536024	-0.11471	-3.12394	0.186898	0.728395
YDR213W	4	TFIID-dominated	-1.77827	-1.87183	-1.82744	-1.93338	-2.02678	-1.86051	-1.82585	-1.94022	-0.114377	-3.12813	0.103799	0.983807
YLL040C	12	TFIID-dominated	-2.61671	-2.66832	-2.75014	-2.6858	-2.85536	-2.83529	-2.67839	-2.79215	-0.113759	-3.13594	0.162319	0.789631
YER114C	5	TFIID-dominated	-0.997131	-1.13747	-1.20095	-1.19598	-1.22285	-1.25786	-1.11185	-1.22556	-0.113713	-3.13653	0.152119	0.817817
YPL148C	16	TFIID-dominated	-2.59794	-2.56805	-2.72462	-2.76656	-2.78916	-2.67141	-2.6302	-2.74238	-0.112173	-3.1562	0.134957	0.869805
YDL042C	4	TFIID-dominated	-1.96429	-1.96344	-2.12462	-2.13385	-2.07589	-2.17768	-2.01745	-2.12914	-0.111691	-3.16241	0.140281	0.853001
YNL161W	14	TFIID-dominated	-0.846308	-0.967628	-0.912007	-0.952864	-1.10465	-0.999177	-0.908648	-1.0189	-0.11025	-3.18115	0.122775	0.91089
YOR127W	15	TFIID-dominated	-1.38565	-1.44675	-1.52814	-1.5017	-1.64567	-1.5435	-1.45351	-1.56362	-0.110108	-3.18301	0.135724	0.867343
YHR069C-A	8	ND	-0.314216	-0.411974	-0.512828	-0.520774	-0.43311	-0.61438	-0.413006	-0.522755	-0.109749	-3.18772	0.2303	0.637706
YLR450W	12	ND	-1.41484	-1.49166	-1.59684	-1.54595	-1.60723	-1.67453	-1.50111	-1.60924	-0.108127	-3.2092	0.169257	0.771453
YML010W	13	TFIID-dominated	0.488595	0.410694	0.349895	0.383618	0.278009	0.264285	0.416394	0.308637	-0.107757	-3.21415	0.124496	0.904845
YGL252C	7	TFIID-dominated	-0.0221041	-0.0335796	0.0326553	-0.0529121	-0.267602	-0.0225714	-0.00767612	-0.114362	-0.106686	-3.22856	0.24448	0.611757
YGR124W	7	TFIID-dominated	2.58672	2.50711	2.53253	2.51006	2.29523	2.50113	2.54212	2.43547	-0.106649	-3.22906	0.21456	0.668451
YEL052W	5	TFIID-dominated	-0.481788	-0.434272	-0.433297	-0.460676	-0.681797	-0.526806	-0.449785	-0.556426	-0.106641	-3.22917	0.181982	0.739972
YDL070W	4	SAGA-dominated	0.679099	0.560642	0.623085	0.478927	0.480157	0.587722	0.620942	0.515602	-0.10534	-3.24688	0.102758	0.988184
YOR205C	15	TFIID-dominated	-1.74858	-1.85657	-1.94897	-1.85968	-2.05648	-1.95382	-1.85137	-1.95666	-0.105284	-3.24764	0.26462	0.577377
YER166W	5	TFIID-dominated	-1.04884	-1.12018	-1.21212	-1.13966	-1.27345	-1.28143	-1.12705	-1.23151	-0.104466	-3.25889	0.1905	0.720105
YKR006C	11	TFIID-dominated	-0.434103	-0.372165	-0.347098	-0.493769	-0.548274	-0.423628	-0.384455	-0.488557	-0.104101	-3.26394	0.077499	1.1107
YLR317W	12	TFIID-dominated	-0.513872	-0.452006	-0.419996	-0.546609	-0.660046	-0.490995	-0.461958	-0.565883	-0.103925	-3.26639	0.137015	0.863232
YGR119C	7	TFIID-dominated	0.147338	0.0532095	0.122749	0.098712	-0.0980017	0.0123595	0.107765	0.00435663	-0.103409	-3.27357	0.175619	0.755429
YDR205W	4	TFIID-dominated	-2.15929	-2.24468	-2.34243	-2.24739	-2.41682	-2.38901	-2.2488	-2.35107	-0.102273	-3.28951	0.24456	0.611615
YDR409W	4	TFIID-dominated	-2.19395	-2.19248	-2.29136	-2.27048	-2.35614	-2.35447	-2.22593	-2.32703	-0.101101	-3.30613	0.079795	1.09802
YMR054W	13	TFIID-dominated	-0.606549	-0.704286	-0.672477	-0.678583	-0.873477	-0.728115	-0.661104	-0.760058	-0.0989541	-3.3371	0.198859	0.701455
YML098W	13	TFIID-dominated	0.0367395	0.128395	0.151542	0.00278535	-0.0325494	0.0499285	0.105559	0.00672147	-0.0988373	-3.3388	0.080657	1.09336
YMR203W	13	TFIID-dominated	1.13971	0.955658	0.986688	0.977806	0.887607	0.921501	1.02735	0.928971	-0.0983823	-3.34546	0.198578	0.702069
YIL112W	9	TFIID-dominated	-1.29067	-1.3514	-1.22788	-1.41884	-1.42751	-1.31715	-1.28998	-1.38783	-0.0978468	-3.35333	0.125285	0.902101
YDL077C	4	TFIID-dominated	-2.59452	-2.49311	-2.49903	-2.50298	-2.7344	-2.64218	-2.52888	-2.62652	-0.0976337	-3.35648	0.26554	0.57587
YIR007W	9	TFIID-dominated	-3.37442	-3.26904	-3.17421	-3.29999	-3.4308	-3.37967	-3.27256	-3.37015	-0.0975967	-3.35702	0.23158	0.635299
YOR172W	15	TFIID-dominated	-2.09905	-2.1123	-2.02608	-2.10024	-2.30367	-2.12622	-2.07914	-2.17671	-0.0975677	-3.35745	0.22594	0.646007
YKR002W	11	TFIID-dominated	-1.24219	-1.17156	-1.15781	-1.22811	-1.32082	-1.31374	-1.19052	-1.28756	-0.0970367	-3.36533	0.070482	1.15192
YGL133W	7	TFIID-dominated	-2.00691	-2.09261	-2.04678	-2.08579	-2.14794	-2.20037	-2.04877	-2.1447	-0.0959319	-3.38185	0.080196	1.09585
YNL250W	14	TFIID-dominated	-2.96303	-3.0366	-2.9049	-2.99147	-3.12019	-3.08046	-2.96818	-3.06404	-0.0958617	-3.3829	0.150617	0.822126
YBR158W	2	SAGA-dominated	1.0074	1.06718	0.943068	0.966453	0.822637	0.94259	1.00588	0.91056	-0.095321	-3.39106	0.167299	0.776507
YKL155C	11	TFIID-dominated	-1.83864	-1.77505	-1.75858	-1.8754	-2.00524	-1.7775	-1.79076	-1.88605	-0.0952902	-3.39153	0.24576	0.609489
YER172C	5	TFIID-dominated	-2.0458	-2.12476	-2.09186	-2.09506	-2.22056	-2.2295	-2.08747	-2.18171	-0.0942327	-3.40763	0.1283	0.891773
YDR261C	4	SAGA/TFIID	-0.284345	-0.266512	-0.250498	-0.300021	-0.5005	-0.281578	-0.267118	-0.3607	-0.0935817	-3.41763	0.31018	0.508386
YDR180W	4	TFIID-dominated	-3.05816	-3.06358	-3.14225	-3.09048	-3.30172	-3.15228	-3.088	-3.18149	-0.0934939	-3.41898	0.23856	0.622402
YBL037W	2	TFIID-dominated	-2.32773	-2.42074	-2.29323	-2.35552	-2.53034	-2.43452	-2.34723	-2.44012	-0.0928908	-3.42832	0.21398	0.669627
YNL073W	14	TFIID-dominated	-1.51805	-1.45114	-1.56572	-1.57378	-1.69292	-1.54501	-1.51164	-1.6039	-0.0922663	-3.43805	0.172658	0.762813
YKL159C	11	TFIID-dominated	-1.18457	-1.16266	-1.2389	-1.32233	-1.34113	-1.1988	-1.19538	-1.28742	-0.092045	-3.44152	0.140698	0.851712
YLR335W	12	TFIID-dominated	0.403511	0.283243	0.243178	0.281035	0.22612	0.14767	0.309978	0.218275	-0.0917024	-3.4469	0.21472	0.668128
YCR083W	3	TFIID-dominated	-0.688824	-0.599448	-0.600896	-0.721761	-0.756765	-0.683821	-0.629722	-0.720782	-0.0910596	-3.45704	0.066245	1.17885
YPR130C	16	ND	-0.260662	-0.081147	-0.0425712	-0.281999	-0.0919383	-0.276535	-0.128127	-0.216824	-0.0886977	-3.49496	0.38674	0.412581
YLR060W	12	TFIID-dominated	1.94917	1.90399	1.86316	1.87647	1.79214	1.78223	1.90544	1.81694	-0.0884919	-3.49831	0.085777	1.06663
YKR046C	11	TFIID-dominated	0.469505	0.384504	0.312159	0.378656	0.249883	0.273832	0.388723	0.30079	-0.0879325	-3.50746	0.22084	0.655922
YDR148C	4	SAGA-dominated	-0.21977	-0.259209	-0.305833	-0.261976	-0.434603	-0.350426	-0.261604	-0.349002	-0.0873977	-3.51626	0.190764	0.719504
YOR014W	15	TFIID-dominated	-0.638301	-0.546059	-0.573915	-0.605838	-0.764022	-0.650528	-0.586092	-0.673463	-0.087371	-3.5167	0.179356	0.746284
YJR067C	10	TFIID-dominated	-1.88613	-1.86214	-1.84485	-1.90864	-2.07991	-1.86363	-1.86437	-1.95073	-0.0863523	-3.53362	0.2616	0.582362
YHR146W	8	TFIID-dominated	1.20398	1.04955	1.09732	1.04417	0.979131	1.0698	1.11695	1.03103	-0.0859152	-3.54094	0.18378	0.735702
YAL031C	1	SAGA-dominated	-2.61728	-2.5307	-2.46709	-2.64651	-2.69153	-2.5338	-2.53836	-2.62395	-0.0855904	-3.54641	0.25376	0.595577
YAR002W	1	TFIID-dominated	-0.392525	-0.455794	-0.471329	-0.459034	-0.613443	-0.502357	-0.439883	-0.524945	-0.0850621	-3.55534	0.173062	0.761798
YGL011C	7	TFIID-dominated	1.71107	1.79047	1.76465	1.69673	1.55599	1.76249	1.7554	1.67174	-0.0836545	-3.57941	0.26646	0.574368
YHR073W	8	TFIID-dominated	-0.767858	-0.811261	-0.845001	-0.828767	-0.997865	-0.847899	-0.80804	-0.89151	-0.0834703	-3.58259	0.21734	0.66286
YCL029C	3	TFIID-dominated	-1.03977	-1.04401	-1.18931	-1.06911	-1.21634	-1.23541	-1.09103	-1.17362	-0.0825867	-3.59795	0.3159	0.50045
YIL090W	9	TFIID-dominated	-0.325515	-0.444778	-0.403956	-0.423235	-0.468927	-0.525453	-0.391416	-0.472538	-0.0811218	-3.62377	0.15292	0.815536
YNR023W	14	TFIID-dominated	-1.90168	-1.92489	-1.82739	-1.91867	-2.03067	-1.94508	-1.88465	-1.9648	-0.0801505	-3.64114	0.147385	0.831547
YJR107W	10	TFIID-dominated	-1.58418	-1.52198	-1.52507	-1.58629	-1.72707	-1.55816	-1.54374	-1.62384	-0.0801005	-3.64205	0.22022	0.657143
YGR246C	7	TFIID-dominated	-1.38096	-1.37057	-1.34625	-1.37629	-1.56825	-1.39221	-1.36593	-1.44558	-0.0796544	-3.6501	0.26472	0.577213
YDR028C	4	TFIID-dominated	-0.438605	-0.348389	-0.35524	-0.367367	-0.525624	-0.486914	-0.380745	-0.459968	-0.0792235	-3.65793	0.2309	0.636576
YBR055C	2	TFIID-dominated	-1.78692	-1.85672	-1.89684	-1.89584	-1.94839	-1.93137	-1.84683	-1.9252	-0.0783747	-3.67347	0.096236	1.01666
YKL039W	11	TFIID-dominated	-0.33731	-0.310536	-0.326079	-0.367657	-0.510165	-0.32983	-0.324642	-0.402551	-0.0779092	-3.68206	0.28988	0.537782
YMR043W	13	TFIID-dominated	0.417702	0.350347	0.271332	0.255945	0.332534	0.222864	0.34646	0.270448	-0.076013	-3.71761	0.2278	0.642446
YNL185C	14	TFIID-dominated	-0.425209	-0.367181	-0.281823	-0.476945	-0.429077	-0.390961	-0.358071	-0.432328	-0.0742568	-3.75133	0.20242	0.693747
YGL112C	7	TFIID-dominated	-0.624809	-0.588722	-0.646679	-0.630818	-0.79559	-0.656036	-0.62007	-0.694148	-0.0740784	-3.7548	0.23662	0.625949
YFL036W	6	TFIID-dominated	-2.07222	-2.13862	-2.1198	-2.12356	-2.2081	-2.22044	-2.11021	-2.18403	-0.0738182	-3.75988	0.112543	0.948682
YJR075W	10	TFIID-dominated	0.632105	0.55111	0.5997	0.543071	0.433365	0.588077	0.594305	0.521504	-0.0728009	-3.7799	0.22802	0.642027
YER113C	5	TFIID-dominated	-1.00602	-0.960738	-1.05073	-1.05874	-1.14862	-1.02712	-1.00583	-1.07816	-0.0723277	-3.78931	0.178502	0.748357
YDL052C	4	TFIID-dominated	0.312967	0.303248	0.206341	0.229168	0.176943	0.199689	0.274185	0.201934	-0.0722515	-3.79083	0.123996	0.906592
YHR117W	8	TFIID-dominated	-0.633195	-0.665388	-0.55761	-0.653073	-0.728286	-0.672829	-0.618731	-0.684729	-0.0659979	-3.92144	0.16836	0.773761
YKL028W	11	TFIID-dominated	-0.155346	-0.125147	-0.165359	-0.220452	-0.258924	-0.160705	-0.148617	-0.21336	-0.0647432	-3.94913	0.104041	0.982795
YOR211C	15	TFIID-dominated	-1.9675	-1.91713	-1.91147	-1.93617	-2.01211	-2.04029	-1.93203	-1.99619	-0.0641524	-3.96235	0.147915	0.829988
YDR239C	4	TFIID-dominated	-1.9194	-2.02765	-1.95765	-1.968	-2.04017	-2.08037	-1.96823	-2.02951	-0.06128	-4.02844	0.25084	0.600603
YKR054C	11	TFIID-dominated	-3.41409	-3.50702	-3.52436	-3.56301	-3.54389	-3.52202	-3.48182	-3.54297	-0.061151	-4.03148	0.171555	0.765597
YPL160W	16	TFIID-dominated	1.60459	1.52692	1.48704	1.51001	1.47434	1.45344	1.53952	1.47926	-0.0602547	-4.05278	0.193357	0.71364
YJR074W	10	TFIID-dominated	0.317092	0.293967	0.348286	0.310194	0.18007	0.291356	0.319781	0.26054	-0.0592414	-4.07725	0.24146	0.617155
YER088C	5	TFIID-dominated	0.407903	0.345574	0.292554	0.317024	0.284801	0.275232	0.348677	0.292352	-0.0563247	-4.15009	0.191002	0.718962
YOL055C	15	TFIID-dominated	-2.63147	-2.64908	-2.63157	-2.65106	-2.77816	-2.64711	-2.63737	-2.69211	-0.0547391	-4.19128	0.33098	0.480198
YER060W	5	TFIID-dominated	-1.08899	-1.08648	-1.16328	-1.16996	-1.16712	-1.13657	-1.11292	-1.15788	-0.0449663	-4.47501	0.174316	0.758663
YGR082W	7	TFIID-dominated	1.02804	1.03653	0.98817	1.02557	0.922706	0.973411	1.01758	0.973896	-0.0436836	-4.51677	0.25924	0.586298
YPR008W	16	TFIID-dominated	-0.945788	-0.999513	-0.949446	-0.958162	-1.03954	-1.00577	-0.964915	-1.00116	-0.0362427	-4.78616	0.2838	0.546988
YPR088C	16	TFIID-dominated	0.717137	0.750634	0.80624	0.83282	0.784818	0.811249	0.758003	0.809629	0.0516253	-4.27578	0.154378	0.811415
YDL209C	4	TFIID-dominated	-1.55041	-1.659	-1.63368	-1.60111	-1.52247	-1.54263	-1.61436	-1.5554	0.058961	-4.0841	0.2195	0.658565
YGL192W	7	TFIID-dominated	-1.50811	-1.63324	-1.68383	-1.50558	-1.62649	-1.50015	-1.60839	-1.54407	0.0643209	-3.95857	0.39178	0.406958
YLL045C	12	TFIID-dominated	4.99963	4.95734	4.90954	5.04834	4.95783	5.05466	4.9555	5.02028	0.0647764	-3.94839	0.184564	0.733853
YOR093C	15	TFIID-dominated	-3.01249	-3.08599	-2.98812	-2.92732	-2.96351	-2.99219	-3.02887	-2.96101	0.0678613	-3.88127	0.121136	0.916727
YGR062C	7	TFIID-dominated	-2.26314	-2.2057	-2.27381	-2.2539	-2.16863	-2.10561	-2.24755	-2.17605	0.0715027	-3.80586	0.2097	0.678402
YBL039C-A	2	ND	2.09608	2.01574	2.00866	2.19689	2.03166	2.11055	2.04016	2.11303	0.072872	-3.77849	0.25896	0.586767
YDL153C	4	TFIID-dominated	0.804492	0.7801	0.781398	0.784763	1.00416	0.804778	0.788663	0.864566	0.0759024	-3.71971	0.39594	0.402371
YGR187C	7	TFIID-dominated	0.50715	0.403949	0.435031	0.548602	0.491817	0.561183	0.44871	0.533867	0.0851573	-3.55373	0.083595	1.07782
YER180C	5	TFIID-dominated	-1.94371	-1.96422	-2.00695	-1.79357	-1.95795	-1.9006	-1.97163	-1.88404	0.0875847	-3.51318	0.169758	0.77017
YOR236W	15	TFIID-dominated	-0.162492	-0.230449	-0.24556	-0.0701996	-0.224209	-0.0698688	-0.212834	-0.121426	0.0914081	-3.45153	0.183422	0.736549
YHR120W	8	TFIID-dominated	-2.73144	-2.73534	-2.70132	-2.50023	-2.72564	-2.65723	-2.7227	-2.6277	0.0950054	-3.39585	0.29996	0.522937
YDL116W	4	TFIID-dominated	-1.09127	-1.1956	-1.14418	-0.960793	-1.09748	-1.08556	-1.14368	-1.04794	0.0957396	-3.38474	0.15038	0.82281
YNL002C	14	TFIID-dominated	1.62435	1.46712	1.58925	1.7258	1.58962	1.66125	1.56024	1.65889	0.0986498	-3.34154	0.182461	0.73883
YDL050C	4	TFIID-dominated	1.55355	1.48385	1.44232	1.59199	1.48486	1.70189	1.49324	1.59291	0.0996737	-3.32664	0.23134	0.635749
YCR012W	3	SAGA-dominated	5.97774	6.08085	5.93271	6.11406	6.02173	6.15663	5.9971	6.09747	0.100373	-3.31656	0.165596	0.78095
YOL103W	15	TFIID-dominated	-0.173492	-0.31729	-0.312691	-0.157062	-0.219265	-0.126002	-0.267824	-0.167443	0.100381	-3.31644	0.140879	0.851154
YLR164W	12	TFIID-dominated	-3.3491	-3.33657	-3.2069	-3.32333	-3.12363	-3.13831	-3.29752	-3.19509	0.102434	-3.28724	0.2583	0.587876
YBR030W	2	TFIID-dominated	-1.52589	-1.68243	-1.57582	-1.47383	-1.43322	-1.56459	-1.59471	-1.49055	0.104169	-3.263	0.156037	0.806772
YBR121C-A	2	ND	2.10046	2.02035	1.98929	2.23904	2.07545	2.11787	2.0367	2.14412	0.10742	-3.21866	0.148779	0.827458
YCR034W	3	TFIID-dominated	1.43072	1.31534	1.32134	1.54281	1.35257	1.50607	1.3558	1.46715	0.111351	-3.16681	0.18166	0.740741
YEL062W	5	TFIID-dominated	-2.86211	-2.86359	-2.84456	-2.81076	-2.56405	-2.84779	-2.85675	-2.74087	0.115887	-3.10921	0.33144	0.479595
YOL098C	15	TFIID-dominated	-0.494721	-0.636045	-0.640014	-0.470994	-0.398445	-0.551735	-0.59026	-0.473725	0.116536	-3.10115	0.150423	0.822686
YLR083C	12	TFIID-dominated	0.532495	0.453028	0.447171	0.678351	0.464821	0.645454	0.477565	0.596209	0.118644	-3.07529	0.171183	0.766539
YKR029C	11	TFIID-dominated	-2.13449	-2.13867	-2.04756	-1.92161	-2.11512	-1.92225	-2.10691	-1.98633	0.120578	-3.05196	0.161623	0.791497
YJL092W	10	TFIID-dominated	-1.92144	-1.87886	-1.74826	-1.60384	-1.86044	-1.71585	-1.84952	-1.72671	0.12281	-3.0255	0.2472	0.606952
YER157W	5	TFIID-dominated	-2.15164	-2.14591	-2.05152	-1.90028	-2.10643	-1.97318	-2.11636	-1.9933	0.123058	-3.02259	0.148198	0.829158
YGR042W	7	TFIID-dominated	-2.02258	-1.98529	-1.82588	-1.85912	-1.7957	-1.80817	-1.94458	-1.821	0.123586	-3.01641	0.122725	0.911067
YKR086W	11	TFIID-dominated	-2.06036	-2.09405	-2.15717	-1.97656	-1.88611	-2.07679	-2.10386	-1.97982	0.124043	-3.01108	0.118744	0.925388
YGR087C	7	SAGA-dominated	-6.54826	-6.66338	-6.63377	-6.49517	-6.36546	-6.60882	-6.61514	-6.48982	0.125322	-2.99629	0.188463	0.724774
YPL170W	16	TFIID-dominated	-0.462441	-0.438554	-0.366828	-0.3656	-0.134217	-0.386749	-0.422607	-0.295522	0.127085	-2.97613	0.22338	0.650956
YMR014W	13	TFIID-dominated	0.00542696	-0.14819	-0.181141	0.0440208	0.0734758	-0.0543383	-0.107968	0.0210528	0.129021	-2.95433	0.136536	0.864753
YDR161W	4	TFIID-dominated	0.54076	0.32197	0.320928	0.616081	0.400833	0.569824	0.394553	0.528913	0.13436	-2.89583	0.24494	0.61094
YKR030W	11	TFIID-dominated	-0.738917	-0.632229	-0.659703	-0.629293	-0.338965	-0.6575	-0.67695	-0.541919	0.135031	-2.88864	0.28302	0.548183
YDL167C	4	TFIID-dominated	-0.603727	-0.782553	-0.800664	-0.56516	-0.479546	-0.734717	-0.728981	-0.593141	0.13584	-2.88002	0.2374	0.624519
YDL121C	4	TFIID-dominated	0.700018	0.690007	0.845528	0.924826	0.80598	0.917177	0.745184	0.882661	0.137477	-2.86274	0.095203	1.02135
YGR103W	7	TFIID-dominated	1.85506	1.72767	1.92164	2.01491	1.883	2.02615	1.83479	1.97469	0.139897	-2.83756	0.123924	0.906845
YJL059W	10	TFIID-dominated	-2.44282	-2.25192	-2.35531	-2.29692	-2.08113	-2.24998	-2.35002	-2.20934	0.140676	-2.82955	0.181239	0.741748
YOR004W	15	TFIID-dominated	0.609302	0.489237	0.407072	0.716025	0.571902	0.642586	0.501871	0.643505	0.141634	-2.81976	0.119839	0.921402
YPR112C	16	TFIID-dominated	0.14246	-0.0384077	-0.0021244	0.194926	0.212619	0.123744	0.0339761	0.177096	0.14312	-2.8047	0.079217	1.10118
YCR087W	3	TFIID-dominated	1.27196	0.966463	1.05074	1.30104	1.11697	1.31257	1.09639	1.24353	0.147142	-2.76472	0.2595	0.585863
YMR008C	13	TFIID-dominated	-0.383409	-0.327121	-0.353111	-0.148218	-0.342843	-0.125283	-0.354547	-0.205448	0.149099	-2.74566	0.104224	0.982032
YJR141W	10	TFIID-dominated	-2.07932	-2.04933	-2.07419	-2.05026	-1.8163	-1.88511	-2.06761	-1.91722	0.150389	-2.73323	0.168264	0.774009
YLR088W	12	TFIID-dominated	-0.838374	-0.864316	-0.864776	-0.837022	-0.434605	-0.83907	-0.855822	-0.703566	0.152256	-2.71543	0.38196	0.417982
YNL022C	14	TFIID-dominated	-0.822388	-0.914988	-0.904953	-0.561226	-0.893928	-0.729167	-0.880776	-0.728107	0.152669	-2.71152	0.20614	0.685838
YLR195C	12	TFIID-dominated	0.0777435	0.0897622	0.26902	0.396383	0.14535	0.358984	0.145509	0.300239	0.15473	-2.69218	0.193759	0.712738
YBR138C	2	TFIID-dominated	-3.24413	-3.21329	-3.16487	-3.06118	-2.89283	-3.20147	-3.20743	-3.05183	0.155601	-2.68408	0.173123	0.761645
YJL160C	10	ND	-4.98291	-5.10206	-4.85361	-4.80495	-4.87909	-4.78533	-4.97953	-4.82312	0.156403	-2.67666	0.107916	0.966914
YJR096W	10	SAGA-dominated	-1.58105	-1.27361	-1.20583	-1.26732	-1.14616	-1.17592	-1.3535	-1.19647	0.157034	-2.67085	0.2547	0.593971
YBR007C	2	TFIID-dominated	-2.66667	-2.69394	-2.51324	-2.49147	-2.36838	-2.5403	-2.62462	-2.46672	0.157902	-2.6629	0.109875	0.959101
YLL032C	12	TFIID-dominated	-2.69792	-2.96287	-2.76846	-2.51924	-2.67939	-2.75625	-2.80975	-2.65163	0.158119	-2.66092	0.20752	0.68294
YDR352W	4	TFIID-dominated	-0.525062	-0.635998	-0.658064	-0.388215	-0.634902	-0.319582	-0.606375	-0.447566	0.158808	-2.65464	0.196843	0.70588
YIL009W	9	TFIID-dominated	-1.13771	-0.967381	-1.09448	-0.797718	-1.0726	-0.851554	-1.06652	-0.90729	0.159234	-2.65078	0.178158	0.749195
YBL104C	2	ND	-2.18685	-2.27056	-2.30318	-2.17074	-1.84616	-2.26565	-2.25353	-2.09418	0.159348	-2.64975	0.29946	0.523661
YBL102W	2	TFIID-dominated	0.243418	0.256742	0.329676	0.297967	0.579638	0.432387	0.276612	0.436664	0.160052	-2.64339	0.141724	0.848557
YDR426C	4	TFIID-dominated	-2.45539	-2.48956	-2.23926	-2.17416	-2.20835	-2.31984	-2.39474	-2.23412	0.160619	-2.63829	0.150178	0.823394
YKL019W	11	TFIID-dominated	-0.448513	-0.503219	-0.441308	-0.445243	-0.0301645	-0.432533	-0.464347	-0.302647	0.1617	-2.62861	0.3691	0.432856
YDR331W	4	TFIID-dominated	-0.913007	-0.891554	-0.936307	-0.814348	-0.545966	-0.893069	-0.913623	-0.751128	0.162495	-2.62153	0.27696	0.557583
YNL067W	14	TFIID-dominated	3.04585	3.00741	3.09158	3.28767	3.06564	3.27921	3.04828	3.21084	0.162564	-2.62092	0.101782	0.992329
YOL088C	15	TFIID-dominated	-1.02287	-0.91091	-0.797338	-0.68722	-0.864536	-0.687685	-0.910373	-0.74648	0.163893	-2.60917	0.132565	0.877571
YJR099W	10	TFIID-dominated	-1.43707	-1.29579	-1.23997	-1.26873	-1.00788	-1.19633	-1.32427	-1.15765	0.166629	-2.58529	0.167103	0.777016
YJL003W	10	TFIID-dominated	-1.59817	-1.3354	-1.222	-1.13894	-1.20205	-1.30348	-1.38519	-1.21482	0.170365	-2.5533	0.22526	0.647316
YJL162C	10	TFIID-dominated	-3.02066	-3.06781	-2.99083	-2.86907	-2.68487	-3.01237	-3.02643	-2.85544	0.170996	-2.54796	0.162317	0.789636
YKL063C	11	TFIID-dominated	-0.527651	-0.386248	-0.194092	-0.251152	-0.160531	-0.181981	-0.36933	-0.197888	0.171443	-2.5442	0.160719	0.793933
YKL116C	11	TFIID-dominated	-1.667	-1.52603	-1.70738	-1.64025	-1.23643	-1.50831	-1.63347	-1.46166	0.171806	-2.54115	0.26644	0.574401
YLR420W	12	TFIID-dominated	2.01243	1.98394	2.0542	2.32506	2.01286	2.23146	2.01686	2.18979	0.172933	-2.53171	0.142943	0.844837
YAL045C	1	TFIID-dominated	-0.1025	0.0944953	0.148478	0.127204	0.348627	0.186923	0.0468245	0.220918	0.174093	-2.52207	0.158316	0.800475
YMR075C-A	13	TFIID-dominated	-1.94793	-1.72773	-1.78184	-1.74728	-1.50531	-1.67907	-1.81917	-1.64389	0.175282	-2.51225	0.149882	0.824251
YER022W	5	TFIID-dominated	-1.91104	-1.71198	-1.59994	-1.5254	-1.63419	-1.53315	-1.74099	-1.56425	0.176741	-2.50029	0.134839	0.870184
YNL233W	14	TFIID-dominated	-2.01914	-2.0705	-2.10903	-1.99242	-1.60751	-2.06689	-2.06622	-1.88894	0.177282	-2.49588	0.35408	0.450899
YDR417C	4	TFIID-dominated	5.05622	4.94629	5.11736	5.15477	5.40687	5.09015	5.03996	5.21726	0.177305	-2.4957	0.189304	0.72284
YDR377W	4	TFIID-dominated	0.815199	0.967485	1.05244	0.967711	1.30467	1.09584	0.945041	1.12274	0.1777	-2.49249	0.21716	0.66322
YIL134W	9	TFIID-dominated	-1.70119	-1.93495	-1.91116	-1.60573	-1.90085	-1.50661	-1.8491	-1.67107	0.178034	-2.48978	0.26328	0.579582
YDL017W	4	TFIID-dominated	-2.29013	-2.14684	-2.20571	-2.14665	-1.80864	-2.14753	-2.21423	-2.03427	0.179954	-2.4743	0.22356	0.650606
YCL057W	3	TFIID-dominated	-0.119172	-0.0325473	-0.10501	-0.0287574	0.38233	-0.0681922	-0.0855765	0.0951268	0.180703	-2.46831	0.35324	0.45193
YMR077C	13	TFIID-dominated	-1.54989	-1.42683	-1.31517	-1.34798	-1.10808	-1.28647	-1.43063	-1.24751	0.183121	-2.44913	0.141642	0.848808
YAR015W	1	SAGA-dominated	2.20196	1.90882	2.1179	2.42893	2.13901	2.21036	2.07623	2.25943	0.183206	-2.44846	0.21346	0.670683
YLR148W	12	TFIID-dominated	-2.28323	-2.11589	-2.0036	-2.03	-1.90317	-1.917	-2.13424	-1.95006	0.184186	-2.44076	0.104677	0.980149
YHR085W	8	TFIID-dominated	-1.05881	-1.30428	-1.31711	-0.922069	-1.22593	-0.978625	-1.22673	-1.04221	0.184523	-2.43812	0.21472	0.668128
YHR048W	8	TFIID-dominated	-2.3195	-2.38204	-2.49772	-2.31797	-1.93851	-2.38061	-2.39975	-2.21236	0.187388	-2.4159	0.28406	0.54659
YHR173C	8	TFIID-dominated	-3.27295	-3.13862	-3.08546	-3.00445	-3.10056	-2.82722	-3.16568	-2.97741	0.188267	-2.40915	0.131216	0.882013
YNL236W	14	TFIID-dominated	-1.88414	-1.95747	-1.94544	-1.85448	-1.45209	-1.91105	-1.92902	-1.73921	0.189807	-2.39739	0.33626	0.473325
YDR132C	4	SAGA-dominated	-2.96089	-2.82859	-2.67909	-2.64068	-2.49113	-2.7619	-2.82286	-2.63123	0.191624	-2.38365	0.1669	0.777544
YHR051W	8	TFIID-dominated	0.628533	0.877722	0.989183	0.939387	1.12127	1.01093	0.831813	1.02386	0.19205	-2.38044	0.173882	0.759745
YPL211W	16	TFIID-dominated	1.38971	1.2248	1.32992	1.60316	1.35795	1.56178	1.31481	1.50763	0.192819	-2.37468	0.098035	1.00862
YLR242C	12	TFIID-dominated	-1.94932	-2.07692	-2.03161	-2.00688	-1.56346	-1.90842	-2.01928	-1.82625	0.193029	-2.37311	0.25164	0.59922
YBR087W	2	TFIID-dominated	-0.832395	-0.787824	-0.638612	-0.725007	-0.3502	-0.604017	-0.752944	-0.559741	0.193202	-2.37182	0.20734	0.683317
YMR075W	13	TFIID-dominated	-1.92079	-1.75182	-1.7952	-1.79352	-1.40398	-1.68931	-1.8226	-1.62894	0.193667	-2.36835	0.21304	0.671539
YOR046C	15	TFIID-dominated	1.0063	1.02732	1.10713	1.08558	1.52679	1.11288	1.04691	1.24175	0.194836	-2.35967	0.2684	0.571217
YML127W	13	TFIID-dominated	-0.598352	-0.574328	-0.494616	-0.502757	-0.136171	-0.443266	-0.555765	-0.360731	0.195034	-2.3582	0.190102	0.721013
YGR173W	7	TFIID-dominated	0.193045	0.221924	0.296475	0.299664	0.717713	0.283128	0.237148	0.433501	0.196353	-2.34848	0.26446	0.57764
YMR220W	13	TFIID-dominated	0.292645	0.2135	0.233238	0.288842	0.703927	0.337748	0.246461	0.443506	0.197045	-2.34341	0.29316	0.532895
YJL112W	10	TFIID-dominated	-1.78668	-1.67546	-1.57839	-1.66767	-1.21582	-1.56455	-1.68018	-1.48268	0.1975	-2.34008	0.26696	0.573554
YER123W	5	TFIID-dominated	-1.29164	-1.32936	-1.25992	-1.26607	-0.870422	-1.15057	-1.29364	-1.09569	0.197956	-2.33675	0.2527	0.597395
YOL152W	15	TFIID-dominated	-4.72023	-4.69571	-4.87953	-4.7055	-4.43876	-4.55664	-4.76516	-4.56697	0.198192	-2.33503	0.10966	0.959952
YOR044W	15	TFIID-dominated	-1.80591	-1.81655	-1.63568	-1.71632	-1.43718	-1.50941	-1.75271	-1.5543	0.198409	-2.33345	0.125144	0.90259
YDL028C	4	TFIID-dominated	-2.35858	-2.3405	-2.38349	-2.24912	-1.87955	-2.3569	-2.36086	-2.16186	0.199003	-2.32913	0.31638	0.499791
YNL005C	14	TFIID-dominated	-0.0661846	-0.0100805	0.0687021	0.0502439	0.468193	0.0714676	-0.00252099	0.196635	0.199156	-2.32803	0.24842	0.604813
YEL048C	5	TFIID-dominated	-1.1631	-1.34875	-1.30365	-0.974243	-1.24218	-0.999477	-1.27183	-1.07197	0.199869	-2.32288	0.121337	0.916007
YLR336C	12	TFIID-dominated	-0.620346	-0.739707	-0.828525	-0.591413	-0.321765	-0.675778	-0.729526	-0.529652	0.199874	-2.32283	0.190163	0.720874
YDL090C	4	TFIID-dominated	-2.26113	-2.01192	-2.18611	-1.95454	-2.0274	-1.87623	-2.15305	-1.95272	0.200329	-2.31955	0.078262	1.10645
YKL071W	11	SAGA/TFIID	-2.28541	-2.24822	-2.2915	-2.1845	-1.77268	-2.2668	-2.27504	-2.07466	0.200379	-2.3192	0.3342	0.475994
YIL084C	9	TFIID-dominated	-1.84889	-1.97546	-2.00629	-1.80224	-1.52625	-1.89872	-1.94355	-1.7424	0.201148	-2.31367	0.187003	0.728151
YDR486C	4	TFIID-dominated	-0.384469	-0.318444	-0.187009	-0.316398	0.0829179	-0.051804	-0.296641	-0.0950946	0.201546	-2.31082	0.195841	0.708096
YGL110C	7	TFIID-dominated	-1.47167	-1.23001	-1.12982	-1.17038	-0.948702	-1.10774	-1.27716	-1.07561	0.201555	-2.31075	0.166124	0.779568
YKR060W	11	TFIID-dominated	-0.676212	-0.832407	-0.919561	-0.50175	-0.696846	-0.624572	-0.809393	-0.607722	0.201671	-2.30993	0.092357	1.03453
YKL012W	11	TFIID-dominated	-1.42764	-1.29269	-1.26754	-1.17409	-0.930133	-1.27853	-1.32929	-1.12758	0.201707	-2.30967	0.163857	0.785535
YKR087C	11	TFIID-dominated	-1.30417	-1.28771	-1.14675	-1.17432	-0.898478	-1.06045	-1.24621	-1.04442	0.201794	-2.30904	0.106499	0.972654
YGL146C	7	ND	-4.72204	-4.73353	-4.50437	-4.33863	-4.41174	-4.60299	-4.65331	-4.45112	0.202193	-2.3062	0.137079	0.863029
YDR371C-A	4	ND	-2.69065	-2.30589	-2.2069	-2.18765	-2.26551	-2.14069	-2.40115	-2.19795	0.2032	-2.29902	0.23924	0.621166
YNL235C	14	TFIID-dominated	-1.81139	-1.90118	-2.03867	-1.81709	-1.51234	-1.8052	-1.91708	-1.71154	0.205536	-2.28253	0.171956	0.764583
YPL164C	16	TFIID-dominated	-3.08737	-2.92989	-2.97367	-2.96153	-2.58674	-2.82535	-2.99698	-2.79121	0.20577	-2.28089	0.169496	0.770841
YBL003C	2	TFIID-dominated	3.34832	3.23847	3.42615	3.51092	3.41558	3.70688	3.33765	3.54446	0.206812	-2.27361	0.119198	0.923731
YJL026C-A	10	ND	1.57778	1.67256	1.58034	1.89141	1.62859	1.93292	1.61023	1.81764	0.20741	-2.26944	0.108498	0.964578
YPL235W	16	TFIID-dominated	0.564028	0.553003	0.617732	0.654998	1.09666	0.609262	0.578254	0.786973	0.208719	-2.26037	0.32936	0.482329
YHR197W	8	TFIID-dominated	-0.934756	-1.19185	-1.18256	-0.731285	-1.0221	-0.92705	-1.10306	-0.89348	0.209577	-2.25444	0.163899	0.785424
YLR154C	12	TFIID-dominated	-0.722857	-0.412968	-0.538307	-0.456561	-0.233336	-0.354546	-0.558044	-0.348148	0.209896	-2.25225	0.127482	0.894551
YDR364C	4	TFIID-dominated	-1.18951	-1.3319	-1.315	-1.16999	-0.771289	-1.2649	-1.2788	-1.06873	0.210076	-2.25102	0.26766	0.572417
YHR064C	8	TFIID-dominated	2.50117	2.38676	2.39293	2.5815	2.87287	2.45683	2.42695	2.63707	0.210114	-2.25076	0.192484	0.715605
YPL174C	16	TFIID-dominated	-2.89399	-2.95185	-2.82506	-2.82784	-2.49528	-2.71516	-2.8903	-2.67943	0.210872	-2.24556	0.1255	0.901356
YGL040C	7	TFIID-dominated	0.294685	0.415864	0.436284	0.420042	0.901549	0.458121	0.382278	0.593237	0.21096	-2.24496	0.27464	0.561236
YMR282C	13	TFIID-dominated	-2.11645	-1.92433	-2.00125	-1.97132	-1.53125	-1.90223	-2.01401	-1.8016	0.212414	-2.23505	0.23844	0.622621
YLR175W	12	TFIID-dominated	2.82254	2.66929	2.69429	2.82651	3.25898	2.7396	2.7287	2.9417	0.212991	-2.23113	0.2855	0.544394
YCR042C	3	TFIID-dominated	-1.70615	-1.62975	-1.68955	-1.52231	-1.21718	-1.64106	-1.67515	-1.46018	0.214969	-2.2178	0.25176	0.599013
YLR283W	12	TFIID-dominated	-2.7118	-2.29956	-2.45228	-2.26167	-2.34314	-2.21027	-2.48788	-2.27169	0.216188	-2.20964	0.151397	0.819883
YDR172W	4	TFIID-dominated	1.68724	1.60619	1.61548	1.71103	2.19862	1.64872	1.6363	1.85279	0.216488	-2.20764	0.35526	0.449454
YML081W	13	TFIID-dominated	-1.4198	-1.55786	-1.46709	-1.3589	-0.979331	-1.45374	-1.48159	-1.26399	0.217598	-2.20026	0.23778	0.623825
YOR259C	15	TFIID-dominated	0.849602	1.02007	1.1223	1.07334	1.39743	1.17684	0.997326	1.21587	0.218542	-2.19402	0.158822	0.799089
YLR180W	12	TFIID-dominated	3.15847	2.91066	2.96715	3.19143	3.41394	3.09023	3.01209	3.23186	0.219773	-2.18591	0.153983	0.812527
YMR268C	13	TFIID-dominated	-2.49636	-2.66739	-2.61205	-2.45365	-2.06826	-2.59433	-2.59193	-2.37208	0.21985	-2.18541	0.2655	0.575935
YHR058C	8	TFIID-dominated	-1.51671	-1.46388	-1.58289	-1.41353	-1.02267	-1.46624	-1.52116	-1.30081	0.220343	-2.18218	0.22028	0.657025
YOR195W	15	TFIID-dominated	-1.34814	-1.2591	-1.16895	-1.11485	-0.805464	-1.19293	-1.25873	-1.03774	0.220983	-2.17799	0.177862	0.749917
YAR071W	1	TFIID-dominated	-0.737526	-1.167	-0.968736	-0.633283	-0.87796	-0.697219	-0.957753	-0.736154	0.221599	-2.17398	0.197358	0.704745
YDR370C	4	TFIID-dominated	-2.03178	-2.13206	-2.0712	-1.93556	-1.59608	-2.03852	-2.07835	-1.85672	0.221627	-2.17379	0.198501	0.702237
YDR272W	4	TFIID-dominated	0.209609	0.390275	0.410439	0.405011	0.702967	0.567271	0.336774	0.558416	0.221642	-2.1737	0.10902	0.962494
YHR003C	8	TFIID-dominated	-0.113546	-0.236974	-0.163983	-0.10894	0.385826	-0.120452	-0.171501	0.0521445	0.223646	-2.16071	0.27734	0.556987
YHR005C-A	8	ND	1.97815	2.06911	2.16107	2.10118	2.52981	2.24831	2.06944	2.2931	0.223661	-2.16061	0.188463	0.724774
YGR206W	7	TFIID-dominated	-1.91359	-1.48782	-1.39775	-1.43843	-1.31713	-1.37116	-1.59972	-1.37557	0.224148	-2.15748	0.2244	0.648977
YGR182C	7	TFIID-dominated	-1.09846	-0.884355	-0.828646	-0.782889	-0.524307	-0.831734	-0.937154	-0.712977	0.224178	-2.15728	0.155221	0.80905
YLL049W	12	TFIID-dominated	-1.42429	-1.10866	-1.17323	-1.17213	-0.882658	-0.978625	-1.23539	-1.01114	0.224256	-2.15678	0.148955	0.826945
YLR171W	12	TFIID-dominated	-0.389741	-0.266866	-0.0987775	-0.045255	0.0645163	-0.101645	-0.251795	-0.0274613	0.224333	-2.15628	0.08006	1.09658
YDR329C	4	ND	-0.931455	-0.77505	-0.698391	-0.715248	-0.454407	-0.561802	-0.801632	-0.577152	0.224479	-2.15534	0.092542	1.03366
YHL039W	8	TFIID-dominated	-0.397369	-0.528622	-0.609107	-0.353386	-0.010379	-0.497327	-0.511699	-0.287031	0.224668	-2.15413	0.23792	0.623569
YHR112C	8	TFIID-dominated	-1.02638	-0.805058	-0.947468	-0.774145	-0.481127	-0.849474	-0.926302	-0.701582	0.22472	-2.1538	0.172099	0.764222
YGL041C	7	TFIID-dominated	-0.535406	-0.443205	-0.340489	-0.279018	-0.0216697	-0.34383	-0.4397	-0.214839	0.224861	-2.1529	0.130657	0.883867
YBR091C	2	TFIID-dominated	-0.800847	-0.781703	-0.638488	-0.651963	-0.322394	-0.56838	-0.740346	-0.514246	0.2261	-2.14497	0.125378	0.901779
YPR022C	16	TFIID-dominated	-1.90117	-1.989	-1.98201	-1.74919	-1.46729	-1.97721	-1.95739	-1.73123	0.226163	-2.14456	0.2139	0.669789
YOL057W	15	TFIID-dominated	-0.909175	-0.879764	-0.812091	-0.758577	-0.325486	-0.828501	-0.86701	-0.637522	0.229489	-2.12351	0.3055	0.514989
YOR095C	15	SAGA/TFIID	0.174676	0.257481	0.311798	0.273255	0.835614	0.326156	0.247985	0.478342	0.230357	-2.11806	0.29312	0.532955
YJL111W	10	TFIID-dominated	1.45107	1.32061	1.35076	1.54411	1.88681	1.38375	1.37415	1.60489	0.230744	-2.11563	0.22126	0.655097
YER122C	5	TFIID-dominated	0.747097	0.703115	0.832571	0.855641	1.30224	0.820342	0.760927	0.992741	0.231814	-2.10896	0.24042	0.619029
YIL131C	9	TFIID-dominated	-0.915942	-0.877851	-0.826364	-0.738276	-0.359746	-0.826542	-0.873386	-0.641521	0.231864	-2.10865	0.27102	0.566999
YPL168W	16	TFIID-dominated	-2.34974	-2.23678	-1.95632	-2.07766	-1.86852	-1.89777	-2.18095	-1.94798	0.232966	-2.10181	0.157744	0.802047
YOR258W	15	TFIID-dominated	-2.38529	-2.36028	-2.21114	-2.34477	-1.87899	-2.02341	-2.3189	-2.08239	0.236513	-2.08001	0.182598	0.738504
YLR144C	12	TFIID-dominated	-2.13467	-2.33625	-2.28362	-2.13036	-1.73285	-2.17605	-2.25151	-2.01309	0.238426	-2.06839	0.21366	0.670277
YKL018W	11	TFIID-dominated	-1.37443	-1.46751	-1.41361	-1.39055	-0.822408	-1.32684	-1.41851	-1.17993	0.238582	-2.06744	0.33574	0.473997
YJR044C	10	TFIID-dominated	-0.349868	-0.00819725	-0.124694	-0.069526	0.197366	0.12021	-0.160919	0.0826834	0.243603	-2.0374	0.123037	0.909964
YOL143C	15	SAGA-dominated	2.84771	2.93544	2.8928	2.93533	3.42351	3.05194	2.89198	3.13693	0.244945	-2.02947	0.26182	0.581997
YKL016C	11	TFIID-dominated	0.88661	0.892645	1.1126	1.08229	1.41695	1.12854	0.963951	1.20926	0.245308	-2.02733	0.142355	0.846627
YLR035C	12	TFIID-dominated	-2.82922	-2.7174	-2.57803	-2.61587	-2.19579	-2.57414	-2.70822	-2.46193	0.246284	-2.02161	0.198021	0.703289
YPL236C	16	TFIID-dominated	-2.72367	-2.78107	-2.50903	-2.48553	-2.23174	-2.55396	-2.67126	-2.42375	0.247512	-2.01443	0.136403	0.865176
YCR043C	3	TFIID-dominated	0.788229	0.866414	0.939482	0.913555	1.44368	0.984798	0.864709	1.11401	0.249303	-2.00403	0.24078	0.61838
YGL055W	7	SAGA/TFIID	2.20585	1.71689	2.07163	2.29196	2.08502	2.37671	1.99812	2.25123	0.253106	-1.98219	0.198218	0.702857
YIL021W	9	TFIID-dominated	0.434046	0.377466	0.576985	0.590382	1.01846	0.541027	0.462832	0.716623	0.253791	-1.97828	0.215	0.667562
YJL011C	10	TFIID-dominated	-1.12572	-1.00811	-0.80701	-0.756363	-0.513444	-0.908365	-0.98028	-0.726057	0.254223	-1.97583	0.168944	0.772257
YER121W	5	SAGA-dominated	-4.46674	-4.29429	-4.14032	-4.17074	-4.09449	-3.87147	-4.30045	-4.04557	0.254885	-1.97208	0.1257	0.900665
YLR103C	12	TFIID-dominated	-2.46905	-2.25864	-2.47725	-2.19049	-1.95764	-2.28863	-2.40165	-2.14559	0.256065	-1.96542	0.113119	0.946464
YKL125W	11	TFIID-dominated	-1.08258	-1.29579	-1.2657	-1.07744	-0.633831	-1.15679	-1.21469	-0.956021	0.258668	-1.95083	0.23514	0.628673
YKL119C	11	TFIID-dominated	-1.23448	-1.06051	-0.901936	-0.968003	-0.652432	-0.797921	-1.06564	-0.806119	0.259523	-1.94606	0.121421	0.915706
YMR185W	13	TFIID-dominated	-2.0828	-2.24488	-2.2259	-2.04098	-1.58812	-2.14258	-2.18453	-1.9239	0.26063	-1.93993	0.23724	0.624812
YCL059C	3	TFIID-dominated	1.07628	1.02997	1.12734	1.09117	1.69373	1.23661	1.07786	1.3405	0.262638	-1.92885	0.30632	0.513825
YNL281W	14	TFIID-dominated	1.65489	1.85772	1.88397	1.86519	2.30977	2.0097	1.79886	2.06156	0.262696	-1.92853	0.165684	0.780719
YML131W	13	ND	-2.01831	-1.41521	-1.54188	-1.31294	-1.405	-1.46612	-1.65847	-1.39468	0.263782	-1.92258	0.21744	0.662661
YDL027C	4	TFIID-dominated	-2.23806	-2.13871	-1.95309	-1.97274	-1.74846	-1.81596	-2.10996	-1.84572	0.264239	-1.92008	0.067195	1.17266
YOL115W	15	TFIID-dominated	-1.11202	-1.22049	-1.23664	-1.0578	-0.537872	-1.17613	-1.18972	-0.923936	0.265784	-1.91168	0.33152	0.47949
YOR177C	15	ND	-4.91551	-4.77638	-4.63106	-4.17042	-4.61112	-4.73964	-4.77432	-4.50706	0.267258	-1.9037	0.24992	0.602199
YGL258W	7	TFIID-dominated	-4.22569	-4.47909	-4.54368	-4.16668	-3.90415	-4.37071	-4.41615	-4.14718	0.268975	-1.89446	0.190161	0.720879
YEL072W	5	TFIID-dominated	-2.59722	-2.39962	-2.32733	-2.39691	-1.99436	-2.1257	-2.44139	-2.17232	0.269068	-1.89396	0.132943	0.876335
YLR085C	12	TFIID-dominated	-1.94427	-1.77768	-1.58802	-1.59139	-1.35683	-1.55185	-1.76999	-1.50003	0.269963	-1.88916	0.098342	1.00726
YLR086W	12	TFIID-dominated	-1.72447	-1.88501	-1.77518	-1.59974	-1.22627	-1.74331	-1.79489	-1.52311	0.271778	-1.8795	0.186542	0.729223
YOR040W	15	TFIID-dominated	-2.02118	-1.89847	-1.97705	-1.92759	-1.35346	-1.79115	-1.96557	-1.69073	0.274842	-1.86333	0.21688	0.66378
YOR237W	15	SAGA/TFIID	-4.83714	-4.79903	-4.67892	-4.53308	-4.75457	-4.19913	-4.7717	-4.49559	0.276103	-1.85672	0.190658	0.719745
YLR455W	12	TFIID-dominated	-1.76106	-1.67321	-1.57746	-1.23147	-1.63877	-1.31277	-1.67058	-1.39434	0.276239	-1.85601	0.112083	0.95046
YKL122C	11	TFIID-dominated	0.395554	0.320775	0.536532	0.443778	0.919483	0.72242	0.41762	0.695227	0.277607	-1.84889	0.147041	0.832562
YML031C-A	13	ND	-0.283084	-0.403315	-0.474479	-0.237737	0.264544	-0.3514	-0.386959	-0.108198	0.278761	-1.8429	0.25118	0.600015
YLR030W	12	SAGA/TFIID	-3.33712	-3.16591	-3.30967	-3.21983	-2.68164	-3.06265	-3.2709	-2.98804	0.282863	-1.82182	0.188117	0.725572
YHL040C	8	TFIID-dominated	-2.06895	-2.00073	-2.33648	-1.9831	-1.54951	-2.00565	-2.13539	-1.84609	0.289298	-1.78937	0.198539	0.702154
YGR159C	7	TFIID-dominated	3.02654	2.77351	2.78946	3.13483	3.51058	2.83307	2.86317	3.15949	0.296322	-1.75476	0.24204	0.616113
YDR133C	4	TFIID-dominated	1.58679	2.04253	1.81237	2.02047	2.2385	2.07206	1.8139	2.11035	0.296452	-1.75413	0.10866	0.96393
YPL245W	16	TFIID-dominated	-0.950473	-1.04911	-1.10162	-0.577389	-1.00907	-0.621679	-1.03373	-0.736045	0.29769	-1.74812	0.108837	0.963223
YGR026W	7	TFIID-dominated	0.645456	0.820713	0.994627	0.986104	1.30254	1.06553	0.820265	1.11806	0.297793	-1.74762	0.102123	0.990876
YLR390W	12	TFIID-dominated	-2.94374	-2.9074	-2.82467	-2.77825	-2.11411	-2.88583	-2.89194	-2.59273	0.299205	-1.74079	0.3603	0.443336
YIR024C	9	TFIID-dominated	-1.76097	-1.64937	-1.35199	-1.5135	-1.04635	-1.3033	-1.58744	-1.28772	0.299729	-1.73827	0.18334	0.736743
YNL336W	14	TFIID-dominated	-1.44881	-1.10554	-0.982497	-0.995562	-0.750225	-0.891095	-1.17895	-0.878961	0.299987	-1.73703	0.114984	0.939363
YHR140W	8	TFIID-dominated	-4.96062	-4.6219	-4.50375	-4.41515	-4.60215	-4.16611	-4.69543	-4.39447	0.300956	-1.73237	0.179261	0.746514
YDR525W	4	ND	-6.14507	-5.95461	-5.82274	-5.57864	-5.49234	-5.93729	-5.97414	-5.66942	0.304717	-1.71446	0.135576	0.867817
YGR158C	7	TFIID-dominated	-0.414572	-0.5495	-0.622068	-0.323974	0.114341	-0.449338	-0.528713	-0.219657	0.309057	-1.69406	0.18744	0.727138
YMR321C	13	TFIID-dominated	-3.38412	-3.51457	-3.40302	-2.88009	-3.38616	-3.10548	-3.4339	-3.12391	0.309994	-1.68969	0.121682	0.914774
YML080W	13	TFIID-dominated	-0.947367	-1.16144	-1.30281	-0.943626	-0.495947	-1.03241	-1.13721	-0.823994	0.313212	-1.67479	0.2044	0.689519
YHL042W	8	TFIID-dominated	-4.99949	-4.90527	-4.54591	-4.73008	-4.42288	-4.35049	-4.81689	-4.50115	0.31574	-1.66319	0.156421	0.805705
YKR080W	11	SAGA-dominated	0.935809	0.863817	1.12828	1.48426	1.04445	1.34752	0.975967	1.29208	0.316109	-1.66151	0.110041	0.958445
YCL054W	3	TFIID-dominated	0.615396	0.408383	0.411731	0.653207	1.21636	0.51707	0.478503	0.795544	0.317041	-1.65726	0.2542	0.594824
YOL107W	15	TFIID-dominated	-2.49357	-2.28586	-2.16781	-2.19619	-1.78755	-2.00758	-2.31575	-1.99711	0.318641	-1.65	0.108405	0.964951
YAL025C	1	TFIID-dominated	1.20194	1.04765	0.981978	1.26965	1.74235	1.17556	1.07719	1.39585	0.318663	-1.64989	0.18968	0.721978
YHR153C	8	SAGA/TFIID	-3.50653	-2.95306	-3.39308	-3.12914	-2.81947	-2.94554	-3.28423	-2.96472	0.319508	-1.64608	0.17696	0.752125
YER127W	5	TFIID-dominated	0.156682	-0.0257468	-0.0637695	0.23727	0.740036	0.0489585	0.0223887	0.342088	0.319699	-1.64521	0.23606	0.626978
YDR496C	4	TFIID-dominated	0.603051	0.402319	0.363184	0.744395	1.08307	0.53944	0.456184	0.788968	0.332784	-1.58734	0.147723	0.830552
YGL204C	7	TFIID-dominated	-1.632	-1.54566	-1.38449	-1.44214	-0.859526	-1.25765	-1.52072	-1.18644	0.33428	-1.58087	0.168643	0.773032
YOL010W	15	TFIID-dominated	0.039756	-0.240498	-0.271326	0.101393	0.488304	-0.0416548	-0.157356	0.182681	0.340037	-1.55624	0.162158	0.790062
YIR042C	9	SAGA/TFIID	-3.61587	-4.23628	-3.74922	-3.53188	-3.73195	-3.30238	-3.86712	-3.52207	0.345052	-1.53511	0.18952	0.722345
YJL069C	10	TFIID-dominated	-0.0138963	-0.239232	-0.269333	0.0637914	0.567603	-0.107144	-0.174154	0.17475	0.348904	-1.5191	0.20972	0.67836
YIL166C	9	TFIID-dominated	-3.85361	-4.07346	-4.04655	-3.9359	-3.2176	-3.76291	-3.99121	-3.6388	0.352404	-1.5047	0.22234	0.652982
YPR078C	16	TFIID-dominated	-5.36435	-5.04542	-5.3094	-4.71094	-5.10033	-4.83508	-5.23973	-4.88212	0.357608	-1.48355	0.080615	1.09358
YJL169W	10	TFIID-dominated	-1.88171	-2.43471	-2.18524	-1.60952	-2.03309	-1.72961	-2.16722	-1.79074	0.376478	-1.40936	0.134596	0.870968
YJL043W	10	TFIID-dominated	-5.61629	-5.51854	-5.93447	-4.90864	-5.39615	-5.6059	-5.68977	-5.30356	0.386205	-1.37256	0.20272	0.693103
YBL098W	2	SAGA/TFIID	-1.55518	-1.69479	-1.35727	-1.40284	-0.878193	-1.16684	-1.53575	-1.14929	0.386456	-1.37162	0.111282	0.953575
YEL070W	5	TFIID-dominated	-7.67361	-7.91158	-8.63241	-7.66196	-7.63147	-7.68645	-8.07254	-7.65996	0.412575	-1.27727	0.26242	0.581003
YCL001W-A	3	ND	-5.48483	-5.51277	-4.98639	-4.90448	-4.70969	-5.10871	-5.328	-4.90762	0.420375	-1.25025	0.11542	0.937719
YJL214W	10	TFIID-dominated	-4.02573	-4.41849	-3.82622	-3.54876	-3.89316	-3.56335	-4.09015	-3.66843	0.42172	-1.24564	0.097919	1.00913
YBL008W-A	2	ND	-5.76841	-5.82085	-5.11121	-5.07817	-5.08562	-5.2332	-5.56682	-5.13233	0.43449	-1.20261	0.14184	0.848201
YPR194C	16	TFIID-dominated	-3.02713	-2.8946	-2.59858	-2.21838	-2.64702	-2.30061	-2.8401	-2.38867	0.451433	-1.14742	0.069462	1.15825
YGL255W	7	SAGA/TFIID	-2.29915	-2.58536	-2.57721	-2.33898	-1.42114	-2.2668	-2.48724	-2.00898	0.478264	-1.06412	0.23904	0.621529
YPL279C	16	TFIID-dominated	-3.17227	-3.81773	-3.67769	-3.14757	-2.90415	-3.17904	-3.5559	-3.07692	0.47898	-1.06196	0.087519	1.0579
YFR054C	6	ND	-6.54185	-6.81374	-5.93781	-5.8526	-6.18602	-5.74445	-6.43114	-5.92769	0.503444	-0.990095	0.161103	0.792896
YMR017W	13	ND	-6.42407	-7.09773	-7.30832	-6.66901	-6.28902	-6.24338	-6.94338	-6.40047	0.542905	-0.881228	0.145839	0.836126
YOR314W	15	ND	-5.48329	-5.95266	-5.04655	-5.33653	-4.47007	-4.90835	-5.49417	-4.90498	0.589184	-0.763209	0.185416	0.731853
YNL332W	14	TFIID-dominated	-6.09333	-5.8161	-5.38164	-5.66196	-4.74298	-4.78574	-5.76369	-5.06356	0.700129	-0.514307	0.122978	0.910173
YGL262W	7	ND	-7.41526	-6.38868	-6.93114	-6.49673	-5.95228	-6.04828	-6.91169	-6.16576	0.745927	-0.422893	0.081376	1.0895
YOR029W	15	TFIID-dominated	-8.00609	-9.31821	-8.64328	-7.65496	-8.01247	-7.87645	-8.65586	-7.84796	0.8079	-0.307751	0.083696	1.0773
YFR023W	6	ND	-6.83812	-6.45169	-6.82661	-6.66901	-5.7177	-5.30564	-6.70547	-5.89745	0.808022	-0.307534	0.140917	0.851037
YGR107W	7	ND	-7.54185	-7.10062	-6.31265	-6.20253	-5.68499	-6.44405	-6.98504	-6.11052	0.874515	-0.193445	0.116176	0.934884
YHR180W-A	8	ND	-8.98855	-8.33168	-9.64328	-7.34285	-8.8338	-8.12012	-8.98784	-8.09893	0.888913	-0.169886	0.21728	0.66298
YLR308W	12	TFIID-dominated	-10.0238	-8.90653	-9.62163	-9.08169	-8.49234	-8.10767	-9.51733	-8.56057	0.956763	-0.0637659	0.099379	1.00271
YCR104W	3	TFIID-dominated	-7.40941	-8.89648	-7.31265	-5.75414	-7.36546	-6.51858	-7.87285	-6.54606	1.32679	0.407939	0.14112	0.850411
YAL018C	1	ND	-10.0238	-9.89648	-9.62163	-9.67608	-7.49234	-8.12012	-9.84732	-8.42952	1.4178	0.503655	0.20048	0.697929
YGL261C	7	SAGA/TFIID	-7.18619	-8.90653	-8.63241	0	-6.72909	-7.70509	-8.24171	-4.81139	3.43032	1.77834	0.41886	0.377931
YLR402W	12	ND	-9.98855	-8.90653	-8.05832	-9.67608	0	0	-8.98447	-3.22536	5.75911	2.52584	0.183937	0.735331
YDL247W	4	TFIID-dominated	-8.42702	-9.89648	-9.62163	0	0	-9.70509	-9.31504	-3.23503	6.08001	2.60407	0.183723	0.735836
YDR374C	4	ND	-9.40359	-9.89648	-9.62163	-9.64798	0	0	-9.64057	-3.21599	6.42457	2.6836	0.183516	0.736326
YPL021W	16	TFIID-dominated	0	-8.59066	0	-9.67608	0	-10.7051	-2.86355	-6.79372	-3.93017	1.97459	0.51752	0.286073
YDL007C-A	4	ND	-9.02384	0	0	-9.66196	0	-9.68029	-3.00795	-6.44742	-3.43947	1.78219	0.5181	0.285586
YCR040W	3	TFIID-dominated	0	0	-9.05832	-9.64798	0	-9.70509	-3.01944	-6.45102	-3.43158	1.77887	0.51814	0.285553
YOR255W	15	TFIID-dominated	0	-8.33168	0	0	-8.8338	-9.70509	-2.77723	-6.17963	-3.4024	1.76655	0.51768	0.285939
YHR185C	8	ND	-8.01493	-8.89648	0	-8.07233	-8.8338	-9.68029	-5.63714	-8.86214	-3.225	1.6893	0.42194	0.374749
YNL067W-B	14	ND	-7.70191	0	-8.04385	-9.67608	-6.65299	-8.69263	-5.24859	-8.34057	-3.09198	1.62853	0.42292	0.373742
YDL162C	4	ND	-7.20125	-6.09917	-6.82661	-8.07233	-8.8338	-6.68954	-6.70901	-7.86522	-1.15621	0.209405	0.21084	0.676047
YML047C	13	ND	-9.00609	-5.51038	-8.05832	-9.67608	-8.11085	-8.10355	-7.52493	-8.63016	-1.10523	0.144349	0.42556	0.371039
YFL014W	6	ND	2.77176	1.80111	2.10141	0.585801	2.16238	0.752556	2.22476	1.16691	-1.05784	0.0811261	0.172104	0.764209
YDR136C	4	TFIID-dominated	-6.30972	-6.44618	-7.172	-7.07233	-9.21643	-6.78988	-6.64263	-7.69288	-1.05024	0.0707257	0.20392	0.69054
YGR243W	7	SAGA-dominated	-4.78033	-2.67321	-3.23045	-4.41293	-4.82589	-4.18579	-3.56133	-4.47487	-0.913542	-0.130457	0.20034	0.698232
YFL058W	6	TFIID-dominated	-6.53706	-7.73772	-6.04565	-8.66196	-6.21643	-8.09533	-6.77348	-7.65791	-0.884428	-0.177184	0.47062	0.32733
YDR250C	4	ND	-5.99729	-5.81847	-8.05106	-8.06302	-6.92037	-7.36823	-6.62228	-7.45054	-0.828264	-0.271838	0.23334	0.632011
YER150W	5	SAGA-dominated	-1.32213	-0.235811	-0.236711	-1.90857	-1.23244	-1.06943	-0.598218	-1.40348	-0.805263	-0.312469	0.129281	0.888465
YDL022C-A	4	ND	-7.67361	-7.3283	-9.62163	-8.66196	-8.63147	-9.69263	-8.20785	-8.99536	-0.787507	-0.344636	0.25166	0.599186
YBR296C-A	2	ND	-4.00058	-4.28956	-3.7248	-4.75507	-3.82895	-5.51996	-4.00498	-4.70133	-0.696345	-0.522125	0.27896	0.554458
YGR067C	7	TFIID-dominated	-7.84205	-6.90905	-6.82043	-7.08404	-8.8338	-7.68645	-7.19051	-7.8681	-0.677587	-0.561521	0.314	0.50307
YBL071C-B	2	ND	-5.36012	-5.5507	-4.65599	-5.30544	-6.51188	-5.68645	-5.18894	-5.83459	-0.645652	-0.631171	0.23238	0.633801
YDR102C	4	TFIID-dominated	-4.30836	-4.97927	-5.46129	-4.96369	-5.87909	-5.84022	-4.91631	-5.561	-0.644693	-0.633316	0.25178	0.598979
YEL035C	5	TFIID-dominated	-5.42554	-4.82144	-6.63784	-6.07466	-7.01247	-5.70196	-5.62827	-6.26303	-0.634759	-0.65572	0.32748	0.484815
YGR142W	7	TFIID-dominated	-1.07972	-0.155746	0.525615	-1.54817	-1.1341	0.100753	-0.236618	-0.860506	-0.623888	-0.680642	0.43318	0.363332
YOR329W-A	15	ND	-4.64854	-4.28956	-4.65325	-5.14024	-5.6607	-4.607	-4.53045	-5.13598	-0.605532	-0.723725	0.128057	0.892597
YOR028C	15	SAGA/TFIID	-3.59732	-2.94778	-2.91755	-3.35836	-4.2485	-3.36179	-3.15422	-3.65622	-0.502003	-0.994232	0.21456	0.668451
YNL279W	14	SAGA-dominated	-3.68592	-2.49761	-3.80009	-4.077	-3.56787	-3.83594	-3.32788	-3.82694	-0.499061	-1.00271	0.34156	0.466533
YPR160W-A	16	ND	-3.37834	-2.46794	-2.67918	-3.21628	-3.95492	-2.83604	-2.84182	-3.33575	-0.49393	-1.01762	0.29294	0.533221
YGR139W	7	SAGA-dominated	-4.49849	-4.73548	-4.09244	-5.45517	-5.23254	-4.11285	-4.44214	-4.93352	-0.491384	-1.02508	0.43304	0.363472
YJL144W	10	SAGA-dominated	-2.70231	-1.84044	-1.26537	-2.4133	-2.75457	-2.10574	-1.93604	-2.42453	-0.488494	-1.03359	0.30488	0.515871
YHL021C	8	TFIID-dominated	-2.03307	-1.28786	-1.10932	-2.02442	-2.3289	-1.50814	-1.47675	-1.95382	-0.47707	-1.06773	0.2515	0.599462
YPR064W	16	TFIID-dominated	-5.33539	-4.81699	-5.31482	-5.7055	-5.98889	-5.13831	-5.15574	-5.6109	-0.455165	-1.13554	0.227	0.643974
YPR160C-A	16	ND	-3.23348	-2.67704	-2.87221	-3.31436	-3.91779	-2.87114	-2.92758	-3.36776	-0.440188	-1.18381	0.27056	0.567736
YOR062C	15	SAGA-dominated	-3.29235	-2.20265	-2.04401	-2.98995	-3.37177	-2.42617	-2.513	-2.9293	-0.416297	-1.26432	0.36984	0.431986
YOR082C	15	TFIID-dominated	-4.41599	-3.97629	-4.2064	-4.1723	-5.11085	-4.56441	-4.19956	-4.61585	-0.416295	-1.26432	0.23558	0.627862
YDR366C	4	SAGA-dominated	-5.91966	-4.90464	-5.38392	-5.7673	-6.16267	-5.51858	-5.40274	-5.81619	-0.413446	-1.27423	0.28912	0.538922
YMR136W	13	TFIID-dominated	-1.69769	-1.3396	-1.10461	-1.66645	-2.15121	-1.55781	-1.38063	-1.79183	-0.411191	-1.28212	0.167637	0.77563
YOR235W	15	TFIID-dominated	-9.02384	-7.10062	-7.62163	-7.66196	-9.21643	-8.09533	-7.91536	-8.32457	-0.409213	-1.28908	0.50394	0.297621
YJL022W	10	TFIID-dominated	-4.75723	-4.47769	-3.82351	-4.96044	-5.17819	-4.14148	-4.35281	-4.76004	-0.407229	-1.29609	0.42602	0.37057
YBR056C-B	2	ND	-0.666945	-0.347975	0.137039	-0.678749	-1.24697	-0.17266	-0.292627	-0.699459	-0.406833	-1.29749	0.37186	0.429621
YDL187C	4	TFIID-dominated	-5.60206	-5.66232	-5.58835	-6.02205	-5.59844	-6.44405	-5.61757	-6.02152	-0.40394	-1.30779	0.23164	0.635186
YKL202W	11	SAGA-dominated	-3.59607	-4.17728	-3.70079	-4.13657	-4.7687	-3.75966	-3.82471	-4.22164	-0.396931	-1.33304	0.30894	0.510126
YBR056W-A	2	ND	-0.647358	-0.383749	0.106111	-0.684796	-1.23912	-0.161951	-0.308332	-0.69529	-0.386958	-1.36975	0.39198	0.406736
YNR034W-A	14	ND	-3.73099	-2.87188	-2.62675	-3.51261	-3.91224	-2.95763	-3.07654	-3.46083	-0.384291	-1.37973	0.39048	0.408401
YML094C-A	13	ND	-0.268966	-0.110229	0.00310686	-0.251135	-1.01725	-0.251575	-0.125363	-0.506652	-0.381289	-1.39104	0.196119	0.70748
YMR084W	13	ND	-4.83616	-3.95363	-3.93156	-4.95937	-4.73482	-4.16853	-4.24045	-4.62091	-0.380454	-1.39421	0.34074	0.467577
YIL072W	9	TFIID-dominated	-4.94607	-4.61854	-4.5275	-4.90864	-5.41826	-4.88351	-4.69737	-5.07014	-0.372765	-1.42366	0.1416	0.848937
YMR085W	13	TFIID-dominated	-3.72227	-3.44641	-3.17261	-3.87754	-4.3026	-3.26565	-3.4471	-3.81527	-0.368168	-1.44156	0.37674	0.423958
YJL188C	10	TFIID-dominated	4.87605	5.17471	5.36264	4.94885	4.21004	5.15553	5.1378	4.77148	-0.366322	-1.44882	0.30628	0.513881
YEL069C	5	SAGA/TFIID	-5.84009	-5.37815	-5.54814	-6.33723	-5.52589	-5.99315	-5.58879	-5.95209	-0.363294	-1.46079	0.26052	0.584159
YDR074W	4	TFIID-dominated	-1.27476	-0.499989	-0.268329	-0.993805	-1.36894	-0.75399	-0.681026	-1.03891	-0.357885	-1.48243	0.31888	0.496373
YFL020C	6	TFIID-dominated	-5.51071	-5.51325	-5.17495	-6.02205	-5.91386	-5.33418	-5.39964	-5.75669	-0.357057	-1.48577	0.23558	0.627862
YLR108C	12	TFIID-dominated	-3.64553	-2.77912	-2.65479	-3.20541	-3.82156	-3.10406	-3.02648	-3.37701	-0.350532	-1.51238	0.35192	0.453556
YPL200W	16	ND	-4.55228	-5.20609	-5.24061	-5.4133	-5.52589	-5.10974	-4.99966	-5.34964	-0.349981	-1.51465	0.2686	0.570894
YBR116C	2	ND	-4.93973	-4.86152	-4.90879	-5.80544	-4.87144	-5.07767	-4.90335	-5.25152	-0.348167	-1.52215	0.3313	0.479779
YHL015W-A	8	ND	-5.0235	-5.35044	-4.50592	-5.37045	-5.58071	-4.96214	-4.95995	-5.30443	-0.344484	-1.53749	0.32906	0.482725
YIL136W	9	SAGA-dominated	-1.57757	-1.14521	-0.975167	-1.48602	-1.87855	-1.36233	-1.23265	-1.57564	-0.342987	-1.54377	0.20888	0.680103
YBR085C-A	2	ND	0.603227	0.975317	1.41869	0.406826	0.783412	0.779058	0.999079	0.656432	-0.342647	-1.54521	0.2666	0.57414
YPL004C	16	SAGA-dominated	1.24877	1.54371	1.64128	1.27837	0.847376	1.28169	1.47792	1.13581	-0.342107	-1.54748	0.127683	0.893867
YER103W	5	SAGA-dominated	-1.66656	-1.21017	-0.891453	-1.65226	-1.88319	-1.24912	-1.25606	-1.59486	-0.338795	-1.56152	0.30486	0.5159
YGR070W	7	TFIID-dominated	-3.74022	-3.23302	-3.17237	-3.63123	-4.13953	-3.3876	-3.38187	-3.71945	-0.337584	-1.56668	0.286	0.543634
YPL156C	16	SAGA-dominated	-2.22697	-1.69224	-1.83615	-2.17713	-2.50014	-2.07203	-1.91845	-2.24977	-0.331313	-1.59373	0.173056	0.761813
YJR025C	10	SAGA/TFIID	-1.43855	-0.974716	-0.775133	-1.34215	-1.59611	-1.24199	-1.0628	-1.39341	-0.330613	-1.59678	0.20224	0.694133
YBR214W	2	TFIID-dominated	-2.01817	-1.49311	-1.48906	-1.96449	-2.22888	-1.79601	-1.66678	-1.99646	-0.329681	-1.60086	0.188239	0.72529
YEL039C	5	TFIID-dominated	-4.12016	-3.53258	-3.38449	-3.83327	-4.3566	-3.83594	-3.67908	-4.0086	-0.329527	-1.60153	0.2797	0.553308
YPR150W	16	ND	-5.58023	-5.02782	-4.75106	-5.27233	-5.68499	-5.37009	-5.1197	-5.44247	-0.322763	-1.63145	0.27752	0.556706
YLR124W	12	TFIID-dominated	-4.84107	-4.2057	-4.83048	-4.62055	-5.22446	-4.9941	-4.62575	-4.94637	-0.320623	-1.64105	0.3261	0.486649
YLR258W	12	SAGA-dominated	-1.94506	-0.973148	-1.00257	-1.70213	-2.00827	-1.17121	-1.30692	-1.6272	-0.320279	-1.6426	0.4219	0.37479
YMR316W	13	SAGA-dominated	-1.1227	-1.00282	-0.450448	-1.28385	-1.41672	-0.832828	-0.858654	-1.1778	-0.319145	-1.64771	0.32656	0.486037
YAR066W	1	SAGA-dominated	-5.09567	-5.90905	-5.93447	-5.96261	-6.49234	-5.44145	-5.6464	-5.96547	-0.319066	-1.64808	0.50288	0.298536
YER053C	5	SAGA-dominated	-0.89817	-0.194928	-0.0698422	-0.840481	-0.953111	-0.325116	-0.387647	-0.706236	-0.318589	-1.65023	0.3513	0.454322
YJR010C-A	10	TFIID-dominated	-3.14902	-2.60735	-2.18567	-3.04255	-3.18056	-2.67055	-2.64735	-2.96455	-0.317206	-1.65651	0.34956	0.456478
YPR123C	16	ND	-1.69061	-2.2733	-2.39695	-2.46127	-2.21476	-2.63025	-2.12029	-2.43543	-0.315138	-1.66595	0.29152	0.535332
YLL026W	12	ND	0.474335	1.07186	1.29769	0.4793	0.357167	1.06222	0.947962	0.632897	-0.315065	-1.66628	0.38198	0.417959
YIR019C	9	ND	-5.05132	-5.51229	-5.82274	-5.70641	-5.92965	-5.69031	-5.46212	-5.77546	-0.31334	-1.6742	0.26248	0.580904
YOR020W-A	15	ND	-2.45187	-2.07803	-1.98369	-2.40842	-2.76558	-2.2637	-2.1712	-2.47924	-0.308041	-1.69881	0.197663	0.704075
YGR250C	7	SAGA-dominated	-1.04816	-0.665204	-0.284087	-1.08377	-1.23692	-0.60037	-0.665815	-0.973686	-0.307871	-1.6996	0.35558	0.449063
YMR040W	13	TFIID-dominated	-4.35155	-3.96229	-3.91807	-4.32368	-4.61376	-4.21648	-4.0773	-4.38464	-0.307337	-1.70211	0.156422	0.805702
YNL042W-B	14	ND	-7.01272	-5.09881	-5.38392	-7.077	-5.69054	-5.64262	-5.83182	-6.13672	-0.304903	-1.71358	0.57228	0.242391
YNR072W	14	SAGA/TFIID	-4.64596	-4.17956	-4.88074	-4.80592	-4.7687	-5.0463	-4.56875	-4.87364	-0.30489	-1.71364	0.25564	0.592371
YBR223W-A	2	ND	-2.12315	-2.2978	-2.65531	-2.60489	-2.95827	-2.42698	-2.35875	-2.66338	-0.304625	-1.71489	0.23056	0.637216
YJR034W	10	TFIID-dominated	-4.2805	-3.66699	-3.79876	-4.12417	-4.36546	-4.17042	-3.91542	-4.22002	-0.304598	-1.71502	0.191144	0.718639
YIR020C	9	TFIID-dominated	-3.97911	-3.43136	-3.63444	-3.80641	-4.25055	-3.88439	-3.68164	-3.98045	-0.298812	-1.74269	0.21904	0.659477
YJR153W	10	SAGA/TFIID	-4.03049	-4.24842	-4.36352	-4.21789	-4.48066	-4.83765	-4.21414	-4.51207	-0.297925	-1.74698	0.21684	0.663861
YGL062W	7	SAGA-dominated	0.114515	-0.113773	-0.191311	-0.469648	-0.0462392	-0.56344	-0.063523	-0.359776	-0.296253	-1.7551	0.193657	0.712967
YJL141C	10	TFIID-dominated	-1.50882	-0.993765	-0.952881	-1.45337	-1.61789	-1.2663	-1.15182	-1.44585	-0.29403	-1.76596	0.21014	0.677491
YDR099W	4	TFIID-dominated	1.25569	1.54084	1.59661	1.27724	0.91408	1.32737	1.46438	1.1729	-0.291478	-1.77854	0.144363	0.840544
YOR161C	15	SAGA-dominated	-0.897754	-0.592711	-0.622176	-0.835695	-1.28941	-0.845213	-0.704214	-0.990108	-0.285894	-1.80645	0.166937	0.777447
YNL194C	14	SAGA-dominated	-4.59193	-4.26005	-4.22213	-4.53509	-4.87012	-4.5203	-4.35804	-4.64184	-0.283799	-1.81706	0.147579	0.830975
YMR009W	13	TFIID-dominated	-3.09831	-2.92957	-2.61205	-3.37296	-3.19159	-2.91934	-2.87998	-3.1613	-0.281322	-1.8297	0.23056	0.637216
YCL064C	3	TFIID-dominated	-3.17475	-3.26066	-2.97624	-3.65714	-3.11271	-3.48352	-3.13721	-3.41779	-0.280575	-1.83354	0.20532	0.687569
YPL240C	16	SAGA-dominated	0.74129	1.38489	1.52893	0.823025	0.692502	1.30289	1.21837	0.939474	-0.278896	-1.8422	0.38602	0.41339
YGR161C	7	SAGA-dominated	-1.58084	-0.746869	-0.877194	-1.72363	-0.950022	-1.36394	-1.0683	-1.34586	-0.277562	-1.84912	0.43216	0.364355
YER130C	5	SAGA-dominated	-0.123467	-0.138923	0.270654	-0.379305	-0.415908	-0.0189125	0.00275473	-0.271375	-0.27413	-1.86707	0.2292	0.639785
YGL188C	7	TFIID-dominated	-4.24195	-3.91602	-3.45422	-3.96315	-4.47826	-3.99315	-3.87073	-4.14485	-0.274118	-1.86713	0.37382	0.427337
YAL065C	1	TFIID-dominated	-4.84915	-4.75579	-4.60655	-5.19871	-4.65299	-5.17177	-4.73716	-5.00782	-0.270659	-1.88545	0.2517	0.599117
YBL078C	2	SAGA-dominated	-3.12644	-2.34402	-2.04644	-2.81782	-3.15449	-2.35278	-2.50563	-2.77503	-0.269399	-1.89218	0.48206	0.316899
YDR391C	4	TFIID-dominated	-1.57609	-1.28761	-1.13972	-1.53598	-1.8949	-1.37967	-1.33447	-1.60352	-0.269044	-1.89409	0.23874	0.622075
YDR118W-A	4	ND	-2.29831	-2.35947	-1.89887	-2.49224	-2.60346	-2.26666	-2.18555	-2.45412	-0.268566	-1.89665	0.21692	0.6637
YBR006W	2	SAGA-dominated	-2.24066	-1.76141	-1.62144	-2.34109	-2.3252	-1.75103	-1.8745	-2.13911	-0.264606	-1.91808	0.38676	0.412558
YDR512C	4	TFIID-dominated	-0.0538691	0.234363	0.415037	-0.0816604	-0.35132	0.236463	0.19851	-0.0655059	-0.264016	-1.9213	0.29516	0.529942
YLR345W	12	SAGA-dominated	-2.58823	-2.04837	-1.90649	-2.36636	-2.83541	-2.11961	-2.18103	-2.44046	-0.259424	-1.94662	0.4081	0.389233
YGL177W	7	TFIID-dominated	-5.30023	-5.14903	-4.87953	-5.01755	-5.64219	-5.44405	-5.1096	-5.36793	-0.258333	-1.9527	0.3298	0.481749
YOR034C-A	15	ND	-4.76188	-4.3664	-4.06062	-4.63895	-4.84254	-4.48218	-4.3963	-4.65456	-0.258257	-1.95312	0.30534	0.515216
YPL185W	16	SAGA-dominated	-5.42112	-4.86305	-4.58835	-4.90344	-5.74057	-4.99219	-4.95751	-5.21207	-0.254559	-1.97393	0.49672	0.303888
YDR043C	4	SAGA-dominated	-2.19137	-1.76287	-1.5182	-2.16127	-2.23978	-1.82957	-1.82415	-2.07687	-0.252724	-1.98436	0.32506	0.488036
YHR084W	8	TFIID-dominated	-0.688398	-0.522418	-0.984902	-0.93262	-0.91354	-1.09987	-0.731906	-0.982009	-0.250103	-1.99941	0.165378	0.781522
YML122C	13	TFIID-dominated	-3.17537	-3.71546	-3.74849	-4.13474	-3.4562	-3.78823	-3.54644	-3.79306	-0.246618	-2.01965	0.42726	0.369308
YBR027C	2	ND	-6.55308	-5.90653	-5.82506	-5.91281	-6.80943	-6.30209	-6.09489	-6.34144	-0.246552	-2.02004	0.5087	0.293538
YGR146C-A	7	ND	-4.04497	-4.17823	-4.11975	-4.3075	-4.69728	-4.06466	-4.11432	-4.35648	-0.242164	-2.04594	0.2662	0.574792
YNL170W	14	TFIID-dominated	-0.579412	-0.0483311	-0.232079	-0.6127	-0.480059	-0.485809	-0.286607	-0.526189	-0.239582	-2.06141	0.20634	0.685417
YDL032W	4	TFIID-dominated	-2.19207	-2.10007	-2.51308	-2.43333	-2.33786	-2.75062	-2.26841	-2.50727	-0.238864	-2.06574	0.23516	0.628637
YIR031C	9	TFIID-dominated	-2.69017	-2.57524	-2.50344	-2.76526	-3.15545	-2.56388	-2.58962	-2.8282	-0.238581	-2.06745	0.25388	0.595372
YIL116W	9	SAGA-dominated	1.08015	1.07305	1.44906	1.10771	0.729128	1.05221	1.20075	0.963018	-0.237736	-2.07257	0.2421	0.616005
YKL030W	11	SAGA-dominated	2.42117	1.97337	1.82588	1.86588	1.8784	1.76347	2.07348	1.83591	-0.237561	-2.07363	0.27594	0.559185
YML004C	13	SAGA-dominated	0.650484	0.885732	1.02215	0.657612	0.381836	0.807092	0.852788	0.615513	-0.237275	-2.07537	0.21808	0.661384
YMR124W	13	TFIID-dominated	-1.36999	-1.71126	-1.70265	-1.63417	-1.87912	-1.97458	-1.59463	-1.82929	-0.234651	-2.09141	0.20918	0.67948
YHR138C	8	SAGA-dominated	-1.59339	-1.15817	-0.869164	-1.40393	-1.67781	-1.24276	-1.20691	-1.4415	-0.234592	-2.09177	0.3668	0.435571
YDR231C	4	TFIID-dominated	-1.34214	-0.724048	-0.822011	-1.23147	-1.36806	-0.991658	-0.962734	-1.19706	-0.234328	-2.0934	0.31904	0.496155
YPL013C	16	TFIID-dominated	-0.0930514	-0.108347	-0.0285372	-0.149481	-0.74897	-0.0334104	-0.0766451	-0.310621	-0.233975	-2.09557	0.40348	0.394178
YHR093W	8	TFIID-dominated	-5.6824	-5.90905	-5.63784	-5.75227	-6.49234	-5.68645	-5.74309	-5.97702	-0.233924	-2.09589	0.45076	0.346055
YNL208W	14	SAGA-dominated	2.6827	3.00612	2.83168	2.66495	2.3139	2.84512	2.84017	2.60799	-0.232176	-2.10671	0.26766	0.572417
YLR010C	12	TFIID-dominated	-2.69376	-2.40774	-2.26091	-2.77801	-2.87697	-2.39912	-2.45414	-2.6847	-0.230564	-2.11676	0.30612	0.514108
YMR305C	13	SAGA-dominated	2.14435	2.1588	1.77537	1.77701	1.76339	1.86424	2.02617	1.80155	-0.224628	-2.15439	0.152396	0.817026
YML116W-A	13	ND	-0.409168	-0.0653007	-0.189191	-0.348287	-0.699789	-0.284411	-0.22122	-0.444162	-0.222942	-2.16526	0.23414	0.630524
YFL054C	6	SAGA-dominated	-5.36223	-5.00031	-5.2401	-5.49673	-5.08562	-5.68722	-5.20088	-5.42319	-0.22231	-2.16936	0.36926	0.432668
YPL061W	16	SAGA-dominated	2.1953	2.98467	2.65609	2.61184	2.05875	2.50419	2.61202	2.39159	-0.220425	-2.18164	0.44808	0.348644
YDR096W	4	SAGA-dominated	-3.2638	-2.85147	-2.98748	-3.18702	-3.49477	-3.07843	-3.03425	-3.25341	-0.219158	-2.18996	0.26606	0.57502
YMR135C	13	TFIID-dominated	-1.03341	-0.668275	-0.552689	-0.916023	-1.14149	-0.853918	-0.751457	-0.970477	-0.21902	-2.19086	0.24934	0.603208
YOL134C	15	TFIID-dominated	-1.10566	-0.707097	-0.686729	-1.0434	-1.16698	-0.944557	-0.833163	-1.05165	-0.218482	-2.19441	0.20766	0.682647
YMR169C	13	SAGA-dominated	-3.71135	-3.79932	-3.3466	-3.81684	-4.09005	-3.60481	-3.61909	-3.83723	-0.218142	-2.19666	0.33862	0.470287
YPL025C	16	ND	-5.92174	-6.09917	-6.172	-6.66196	-5.95228	-6.22983	-6.0643	-6.28136	-0.217052	-2.20389	0.39828	0.399812
YMR156C	13	TFIID-dominated	-2.30667	-2.08724	-2.01925	-2.28608	-2.49771	-2.27529	-2.13772	-2.35303	-0.215306	-2.21554	0.12518	0.902465
YML090W	13	SAGA-dominated	-4.22184	-3.60339	-3.4463	-3.73146	-4.49234	-3.69302	-3.75718	-3.97227	-0.215097	-2.21694	0.55034	0.259369
YJR128W	10	TFIID-dominated	-3.66602	-3.22326	-3.63275	-3.82538	-3.60215	-3.73644	-3.50734	-3.72132	-0.213979	-2.22446	0.25854	0.587472
YOR289W	15	TFIID-dominated	-2.47442	-2.12563	-2.13323	-2.31281	-2.77964	-2.27674	-2.24442	-2.45639	-0.211969	-2.23807	0.33194	0.47894
YNR073C	14	TFIID-dominated	-5.20505	-5.00166	-5.38962	-5.20253	-5.50208	-5.52133	-5.19878	-5.40865	-0.209872	-2.25242	0.24746	0.606495
YMR053C	13	TFIID-dominated	-4.64639	-4.15426	-4.07346	-4.49595	-4.67164	-4.33599	-4.29137	-4.50119	-0.209828	-2.25272	0.32806	0.484047
YDL182W	4	SAGA-dominated	1.54208	1.06633	1.16614	0.957734	1.26794	0.919416	1.25818	1.04836	-0.209817	-2.25279	0.3258	0.487049
YIL037C	9	TFIID-dominated	-3.96116	-3.64868	-3.91518	-3.89468	-4.17819	-4.0802	-3.84167	-4.05103	-0.209354	-2.25599	0.187721	0.726487
YCL044C	3	TFIID-dominated	-1.27897	-1.38324	-1.61276	-1.47497	-1.60841	-1.818	-1.42499	-1.63379	-0.208803	-2.25979	0.2055	0.687188
YKR067W	11	SAGA-dominated	-2.31605	-1.96168	-1.97157	-2.2734	-2.49269	-2.1046	-2.0831	-2.29023	-0.207132	-2.27138	0.25948	0.585896
YJR059W	10	TFIID-dominated	-1.43984	-1.19782	-1.01649	-1.36005	-1.61263	-1.30028	-1.21805	-1.42432	-0.206269	-2.2774	0.24888	0.60401
YKL065W-A	11	ND	-4.42407	-4.38209	-4.01793	-4.57947	-4.53086	-4.33176	-4.27469	-4.4807	-0.206001	-2.27928	0.25488	0.593664
YOR363C	15	TFIID-dominated	-2.49068	-2.7366	-2.75014	-2.68535	-3.01842	-2.88749	-2.65914	-2.86376	-0.204618	-2.28899	0.193564	0.713175
YLR417W	12	TFIID-dominated	-2.30214	-1.95262	-2.03928	-2.2704	-2.54594	-2.09138	-2.09801	-2.30257	-0.204558	-2.28941	0.2866	0.542724
YLR264C-A	12	ND	2.9738	3.32168	3.40128	2.9768	2.94924	3.15749	3.23225	3.02784	-0.204408	-2.29048	0.22506	0.647702
YLR350W	12	TFIID-dominated	0.265604	0.559265	0.381502	0.287791	-0.066922	0.375204	0.402124	0.198691	-0.203433	-2.29738	0.26604	0.575053
YBR167C	2	TFIID-dominated	-1.79568	-1.531	-1.38806	-1.68524	-1.94922	-1.68764	-1.57158	-1.77403	-0.202451	-2.30435	0.23452	0.62982
YGR073C	7	TFIID-dominated	-0.377416	-0.189967	0.00198858	-0.325103	-0.568153	-0.27917	-0.188465	-0.390809	-0.202344	-2.30512	0.22346	0.6508
YNL063W	14	TFIID-dominated	-2.1961	-2.00233	-2.06182	-2.40393	-2.40692	-2.05595	-2.08675	-2.28894	-0.202184	-2.30626	0.2027	0.693146
YOL077W-A	15	ND	0.084394	0.35458	0.493864	-0.00163907	0.242066	0.0873723	0.310946	0.109267	-0.20168	-2.30986	0.21838	0.660787
YDL130W-A	4	ND	-1.13201	-0.646621	-0.629659	-0.983044	-1.28619	-0.742485	-0.802764	-1.00391	-0.201143	-2.31371	0.40924	0.388022
YER111C	5	TFIID-dominated	-2.64094	-2.39414	-2.47817	-2.62726	-2.88591	-2.60335	-2.50442	-2.7055	-0.201087	-2.31411	0.149639	0.824955
YPL203W	16	TFIID-dominated	-1.66744	-1.16742	-0.97093	-1.31384	-1.76527	-1.3299	-1.2686	-1.46967	-0.201075	-2.31419	0.43338	0.363131
YJR037W	10	ND	-6.01938	-5.58864	-5.46129	-6.33723	-5.72909	-5.60153	-5.68977	-5.88928	-0.199515	-2.32543	0.51634	0.287064
YCL051W	3	TFIID-dominated	-2.18669	-2.1184	-2.17403	-2.5384	-2.15878	-2.3803	-2.15971	-2.35916	-0.199452	-2.32589	0.146158	0.835177
YPR005C	16	TFIID-dominated	-3.23742	-2.95274	-3.14805	-3.4244	-3.41845	-3.09259	-3.11274	-3.31181	-0.199077	-2.3286	0.23466	0.629561
YDL067C	4	TFIID-dominated	0.0984476	0.307722	0.554197	0.101434	0.0634962	0.200511	0.320122	0.121814	-0.198308	-2.33418	0.22786	0.642332
YPL107W	16	TFIID-dominated	-1.45322	-1.43847	-1.21875	-1.38368	-1.85315	-1.46826	-1.37015	-1.56836	-0.198214	-2.33487	0.2863	0.543179
YOL086W-A	15	ND	-0.878695	-0.537213	-0.333996	-0.917884	-0.693908	-0.728934	-0.583302	-0.780242	-0.196941	-2.34417	0.30106	0.521347
YDL181W	4	TFIID-dominated	-0.532213	-0.403454	-0.139445	-0.76518	-0.464049	-0.435854	-0.35837	-0.555028	-0.196657	-2.34624	0.2764	0.558462
YLR262C-A	12	ND	-2.59082	-2.75337	-2.34778	-2.81271	-2.73787	-2.73079	-2.56399	-2.76046	-0.19647	-2.34762	0.189041	0.723444
YNL305C	14	TFIID-dominated	-1.30179	-0.937983	-0.922073	-1.2887	-1.50141	-0.958769	-1.05395	-1.24963	-0.19568	-2.35344	0.3905	0.408379
YDR253C	4	TFIID-dominated	-2.03166	-1.76176	-1.54975	-2.01769	-2.11566	-1.79584	-1.78106	-1.9764	-0.195338	-2.35596	0.306	0.514279
YIL045W	9	TFIID-dominated	-3.56011	-3.14922	-3.09128	-3.48814	-3.6783	-3.21816	-3.26687	-3.46153	-0.194666	-2.36093	0.371	0.430626
YDR232W	4	TFIID-dominated	0.861248	0.560264	0.385859	0.422662	0.430382	0.374172	0.602457	0.409072	-0.193385	-2.37045	0.30802	0.511421
YLR299C-A	12	ND	-1.84704	-1.58425	-1.60164	-1.79076	-2.16086	-1.66024	-1.67765	-1.87062	-0.192972	-2.37353	0.31908	0.4961
YBR161W	2	TFIID-dominated	-2.05061	-1.82323	-1.84397	-2.02008	-2.37131	-1.90423	-1.90594	-2.09854	-0.1926	-2.37632	0.28176	0.550121
YJL078C	10	SAGA-dominated	-0.0163475	-0.488559	-0.413027	-0.444912	-0.451822	-0.598606	-0.305978	-0.498447	-0.192469	-2.3773	0.29168	0.535093
YHR032W-A	8	ND	-0.118047	-0.358395	-0.696442	-0.571234	-0.76332	-0.414877	-0.390961	-0.583144	-0.192183	-2.37945	0.36264	0.440524
YGR221C	7	TFIID-dominated	-2.88727	-2.58309	-3.00317	-3.00111	-3.12582	-2.92274	-2.82451	-3.01656	-0.192049	-2.38045	0.24696	0.607373
YFL029C	6	ND	-1.65006	-1.36938	-1.41594	-1.55654	-1.92658	-1.52567	-1.47846	-1.6696	-0.191134	-2.38734	0.27356	0.562947
YPL196W	16	TFIID-dominated	-1.53828	-1.1616	-1.08019	-1.51547	-1.66944	-1.16843	-1.26003	-1.45112	-0.19109	-2.38767	0.40274	0.394975
YEL057C	5	TFIID-dominated	-4.58023	-4.77696	-4.87632	-4.95721	-4.61861	-5.23095	-4.74451	-4.93559	-0.191084	-2.38772	0.4145	0.382475
YOR298C-A	15	ND	2.85022	3.34621	3.38852	2.94576	2.78896	3.27775	3.19498	3.00416	-0.190825	-2.38968	0.42534	0.371264
YGR126W	7	TFIID-dominated	-2.73953	-3.12627	-2.87813	-3.15371	-3.05648	-3.10483	-2.91464	-3.10501	-0.190364	-2.39317	0.177379	0.751098
YDR178W	4	TFIID-dominated	-0.634244	-0.440278	-0.472845	-0.64813	-1.02198	-0.444319	-0.515789	-0.704809	-0.18902	-2.40339	0.35872	0.445244
YDR010C	4	ND	-4.73678	-5.26469	-4.90429	-4.96153	-5.57043	-4.93958	-4.96859	-5.15718	-0.188593	-2.40665	0.50132	0.299885
YBR070C	2	TFIID-dominated	-1.1754	-0.903871	-1.04974	-1.17467	-1.41227	-1.10536	-1.043	-1.23077	-0.187765	-2.413	0.193237	0.71391
YOL032W	15	TFIID-dominated	-1.67872	-1.06389	-0.973452	-1.46305	-1.73389	-1.08026	-1.23869	-1.42573	-0.187043	-2.41856	0.5289	0.276626
YOL133W	15	TFIID-dominated	-0.466359	-0.232164	-0.2217	-0.462675	-0.641824	-0.374043	-0.306741	-0.492847	-0.186106	-2.4258	0.165844	0.7803
YIL017C	9	ND	-3.2785	-2.86765	-2.80019	-3.09063	-3.51516	-2.898	-2.98211	-3.16793	-0.185817	-2.42804	0.46758	0.330144
YHL019C	8	TFIID-dominated	-1.9604	-1.7921	-1.65272	-1.94272	-2.17029	-1.84945	-1.80174	-1.98749	-0.185747	-2.42859	0.22292	0.651851
YLL013C	12	TFIID-dominated	-1.39565	-1.65684	-1.84839	-1.81721	-1.73144	-1.90724	-1.63363	-1.81863	-0.185002	-2.43438	0.26086	0.583593
YEL030W	5	TFIID-dominated	-3.81554	-3.81773	-3.7889	-3.80374	-4.17819	-3.99291	-3.80739	-3.99162	-0.184225	-2.44046	0.22614	0.645623
YML058W-A	13	ND	-2.97595	-2.96533	-2.54408	-3.03133	-3.26819	-2.73804	-2.82845	-3.01252	-0.184067	-2.4417	0.44302	0.353577
YEL049W	5	TFIID-dominated	-3.22328	-3.68838	-3.46414	-3.60594	-3.75809	-3.563	-3.4586	-3.64234	-0.183741	-2.44426	0.275	0.560667
YPR066W	16	TFIID-dominated	-2.54425	-2.32989	-2.64194	-2.71956	-2.99375	-2.35187	-2.50536	-2.68839	-0.183031	-2.44984	0.4624	0.334982
YCL033C	3	TFIID-dominated	-0.728757	-0.487822	-0.523576	-0.664401	-1.0872	-0.536171	-0.580052	-0.76259	-0.182538	-2.45373	0.37448	0.426571
YIL113W	9	SAGA-dominated	-4.58434	-3.6112	-3.79838	-3.96126	-4.64107	-3.9389	-3.99798	-4.18041	-0.182429	-2.45459	0.58598	0.232117
YPL096W	16	TFIID-dominated	-1.52053	-1.29424	-1.25741	-1.47772	-1.68886	-1.45277	-1.35739	-1.53978	-0.182389	-2.45491	0.168837	0.772532
YMR011W	13	SAGA-dominated	1.9368	2.37661	2.1359	2.06782	1.85045	1.9864	2.14977	1.96823	-0.181546	-2.4616	0.26958	0.569312
YER054C	5	TFIID-dominated	-4.75723	-4.51038	-4.34868	-4.57698	-4.94756	-4.63007	-4.53876	-4.7182	-0.17944	-2.47843	0.32916	0.482593
YER079W	5	TFIID-dominated	-2.33401	-1.80306	-1.79477	-2.16313	-2.38232	-1.92377	-1.97728	-2.1564	-0.179125	-2.48096	0.4338	0.36271
YER152W-A	5	ND	-0.290369	-0.275289	-0.190499	-0.495182	-0.262099	-0.536091	-0.252052	-0.431124	-0.179072	-2.48139	0.12064	0.918509
YNL251C	14	TFIID-dominated	-0.39592	-0.675325	-0.727741	-0.812763	-0.601169	-0.920436	-0.599662	-0.778122	-0.17846	-2.48632	0.27968	0.553339
YOL054W	15	TFIID-dominated	-1.47172	-1.60761	-1.6083	-1.52341	-2.04087	-1.65855	-1.56254	-1.74094	-0.178402	-2.4868	0.33152	0.47949
YFR012W-A	6	ND	-5.02909	-4.49181	-4.67543	-5.07583	-4.60477	-5.04977	-4.73211	-4.91012	-0.178015	-2.48993	0.46544	0.332136
YLR271W	12	TFIID-dominated	-2.75538	-2.52301	-2.18972	-2.67583	-2.7725	-2.55317	-2.48937	-2.66716	-0.177798	-2.49169	0.35906	0.444833
YML042W	13	TFIID-dominated	-3.58105	-3.39088	-3.49325	-3.71049	-3.79639	-3.4917	-3.48839	-3.66619	-0.177796	-2.4917	0.171981	0.76452
YDR012W	4	TFIID-dominated	3.98627	3.79429	3.6777	3.77118	3.39198	3.76254	3.81942	3.6419	-0.177518	-2.49396	0.30808	0.511336
YDR453C	4	SAGA-dominated	-2.6144	-2.46364	-2.31524	-2.39463	-2.89925	-2.63087	-2.46443	-2.64158	-0.177155	-2.49692	0.36428	0.438565
YLL002W	12	TFIID-dominated	-2.70588	-2.64987	-2.68928	-2.74647	-3.1696	-2.65987	-2.68168	-2.85865	-0.176972	-2.49841	0.37556	0.425321
YLR414C	12	SAGA-dominated	0.603611	0.860787	0.701918	0.557671	0.35294	0.726662	0.722105	0.545758	-0.176348	-2.5035	0.25244	0.597842
YBR225W	2	TFIID-dominated	-2.75746	-2.71629	-2.93135	-2.92142	-3.10295	-2.9088	-2.8017	-2.97772	-0.17602	-2.50619	0.120476	0.919099
YPL069C	16	TFIID-dominated	-1.87344	-1.82501	-1.86115	-1.91847	-2.3102	-1.85645	-1.8532	-2.02837	-0.175173	-2.51315	0.33496	0.475007
YPR181C	16	SAGA/TFIID	0.952281	0.841558	0.597886	0.668385	0.661491	0.537128	0.797242	0.622335	-0.174907	-2.51534	0.19242	0.71575
YIL060W	9	TFIID-dominated	-1.60333	-1.62216	-1.83263	-2.01755	-1.95374	-1.61145	-1.68604	-1.86091	-0.174869	-2.51565	0.31178	0.506152
YER182W	5	TFIID-dominated	-1.29907	-1.05297	-1.01039	-1.23603	-1.49794	-1.15232	-1.12081	-1.29543	-0.174621	-2.5177	0.2629	0.580209
YFL030W	6	TFIID-dominated	-3.06544	-2.87257	-2.98812	-3.21886	-3.33107	-2.89833	-2.97538	-3.14942	-0.174041	-2.5225	0.30358	0.517727
YNL047C	14	TFIID-dominated	-1.93813	-2.06345	-2.11951	-2.05355	-2.43322	-2.15421	-2.04036	-2.21366	-0.173297	-2.52868	0.23308	0.632495
YDL152W	4	TFIID-dominated	0.471045	0.680711	0.726775	0.269744	0.720045	0.370259	0.626177	0.453349	-0.172828	-2.53259	0.3527	0.452595
YDR230W	4	TFIID-dominated	-1.52257	-1.04929	-0.981847	-1.34424	-1.58998	-1.13569	-1.18457	-1.35664	-0.172074	-2.5389	0.43932	0.357219
YCL035C	3	SAGA-dominated	0.784769	1.15817	1.39439	0.959766	0.706854	1.15619	1.11244	0.940936	-0.171506	-2.54367	0.4552	0.341798
YGR265W	7	TFIID-dominated	0.434429	0.631978	0.834011	0.473186	0.377708	0.535302	0.633473	0.462065	-0.171407	-2.5445	0.23936	0.620948
YLR370C	12	TFIID-dominated	0.29056	0.48364	0.566538	0.463361	-0.0799453	0.443828	0.446912	0.275748	-0.171164	-2.54654	0.43472	0.36179
YJL132W	10	TFIID-dominated	-3.79544	-3.39796	-3.45318	-3.55059	-4.00481	-3.60462	-3.54886	-3.72001	-0.171148	-2.54668	0.40334	0.394329
YBR263W	2	TFIID-dominated	1.55279	1.30854	1.16102	1.19435	1.24883	1.06646	1.34078	1.16988	-0.170904	-2.54874	0.2515	0.599462
YJL036W	10	TFIID-dominated	-1.77288	-1.5448	-1.35566	-1.731	-1.87236	-1.58267	-1.55778	-1.72868	-0.170896	-2.54881	0.30368	0.517584
YGL056C	7	TFIID-dominated	-0.274623	-0.558962	-0.738214	-0.696654	-0.623856	-0.761448	-0.523933	-0.693986	-0.170053	-2.55594	0.2935	0.532392
YGL248W	7	SAGA-dominated	-0.901492	-0.747187	-0.761356	-1.01489	-1.14373	-0.761033	-0.803345	-0.973219	-0.169874	-2.55746	0.24548	0.609984
YMR174C	13	SAGA-dominated	-2.04207	-2.15787	-1.7518	-2.37674	-1.88458	-2.20002	-1.98391	-2.15378	-0.169871	-2.55748	0.43388	0.36263
YGR130C	7	SAGA-dominated	-1.18774	-0.782516	-0.661172	-0.958499	-1.29716	-0.884615	-0.877141	-1.04676	-0.169618	-2.55964	0.42376	0.37288
YBL086C	2	TFIID-dominated	-2.19873	-1.80298	-1.86872	-2.08446	-2.29535	-1.99933	-1.95681	-2.12638	-0.169569	-2.56005	0.30586	0.514477
YPL057C	16	SAGA-dominated	-1.17437	-0.816121	-0.889578	-1.12266	-1.24603	-1.01963	-0.960024	-1.12944	-0.169415	-2.56137	0.24354	0.61343
YPR093C	16	TFIID-dominated	-2.52883	-2.24527	-2.25027	-2.34391	-2.67056	-2.51792	-2.34146	-2.5108	-0.169339	-2.56201	0.26602	0.575086
YER092W	5	TFIID-dominated	-0.781296	-0.627901	-0.565961	-0.76051	-1.01992	-0.701478	-0.658386	-0.827302	-0.168916	-2.56562	0.21266	0.672314
YIL006W	9	TFIID-dominated	-4.10273	-3.6016	-3.93698	-3.96369	-4.24646	-3.93775	-3.88044	-4.0493	-0.168861	-2.56609	0.3884	0.410721
YPL034W	16	TFIID-dominated	-1.73896	-1.77189	-1.55568	-1.86736	-1.997	-1.70706	-1.68884	-1.85714	-0.168301	-2.57089	0.196601	0.706414
YHR205W	8	TFIID-dominated	-0.973789	-1.12597	-1.29504	-1.21039	-1.28223	-1.4047	-1.1316	-1.29911	-0.167507	-2.5777	0.198897	0.701372
YGL229C	7	TFIID-dominated	-3.99254	-3.74673	-3.61038	-3.77885	-4.27591	-3.7973	-3.78321	-3.95068	-0.167468	-2.57804	0.44022	0.35633
YPR155C	16	TFIID-dominated	-2.68995	-2.57524	-2.47224	-2.701	-2.96723	-2.56891	-2.57914	-2.74572	-0.166575	-2.58576	0.27546	0.559941
YDR516C	4	TFIID-dominated	-1.32206	-0.450455	-0.485209	-0.844857	-1.32266	-0.589572	-0.752575	-0.91903	-0.166455	-2.5868	0.6013	0.220909
YMR296C	13	TFIID-dominated	1.0913	0.985668	0.778787	0.820244	0.810171	0.726082	0.95192	0.785499	-0.166421	-2.58709	0.159837	0.796323
YOR317W	15	SAGA/TFIID	0.298472	0.618259	0.696658	0.430728	0.167536	0.516218	0.537796	0.371494	-0.166302	-2.58812	0.3423	0.465593
YKL035W	11	SAGA-dominated	0.843609	1.21307	1.15132	1.0106	0.624314	1.07492	1.06933	0.903277	-0.166056	-2.59025	0.4	0.39794
YML118W	13	TFIID-dominated	-4.30701	-4.1769	-4.05106	-4.20317	-4.59844	-4.23151	-4.17832	-4.34438	-0.166054	-2.59028	0.31578	0.500615
YPL071C	16	TFIID-dominated	-1.19984	-1.0241	-0.844609	-1.13081	-1.34798	-1.08757	-1.02285	-1.18879	-0.16594	-2.59126	0.26804	0.5718
YGR066C	7	TFIID-dominated	-4.3566	-4.04924	-4.1408	-4.48736	-4.29324	-4.26205	-4.18221	-4.34755	-0.165338	-2.59651	0.21728	0.66298
YOL017W	15	TFIID-dominated	-2.91339	-2.7953	-2.69043	-2.8815	-3.13211	-2.87968	-2.79971	-2.96443	-0.164722	-2.6019	0.187356	0.727332
YEL043W	5	TFIID-dominated	-0.994723	-1.24612	-1.29931	-1.26183	-1.27597	-1.49641	-1.18005	-1.34474	-0.164688	-2.60219	0.2481	0.605373
YLR325C	12	TFIID-dominated	4.31019	4.7125	4.78459	4.47809	4.27051	4.5651	4.60243	4.4379	-0.16453	-2.60358	0.3618	0.441531
YOL039W	15	TFIID-dominated	3.79322	3.92998	3.96717	3.80578	3.53103	3.86108	3.89679	3.73263	-0.164162	-2.60681	0.21588	0.665788
YDR385W	4	TFIID-dominated	3.35955	3.25111	3.16819	3.31986	2.87774	3.09046	3.25962	3.09602	-0.163598	-2.61177	0.31458	0.502269
YOR009W	15	SAGA/TFIID	-3.68284	-4.15314	-4.20892	-4.23537	-4.25055	-4.04927	-4.01496	-4.1784	-0.163436	-2.6132	0.40954	0.387704
YDR405W	4	TFIID-dominated	-0.678669	-0.632066	-0.879991	-1.08542	-0.766373	-0.828022	-0.730242	-0.893271	-0.163029	-2.6168	0.24888	0.60401
YHR194W	8	TFIID-dominated	-2.47537	-2.38297	-2.45318	-2.5865	-2.77103	-2.44291	-2.43717	-2.60015	-0.162975	-2.61728	0.169182	0.771646
YOR055W	15	TFIID-dominated	-2.1715	-1.92366	-1.85056	-2.38756	-1.9783	-2.06876	-1.9819	-2.14488	-0.162971	-2.61731	0.35082	0.454916
YMR157C	13	TFIID-dominated	-1.23746	-1.11621	-1.0474	-1.17909	-1.56662	-1.13955	-1.13369	-1.29509	-0.161401	-2.63128	0.32832	0.483703
YOL136C	15	SAGA-dominated	-1.15206	-0.96654	-1.03648	-1.11732	-1.39053	-1.12827	-1.05169	-1.21204	-0.160351	-2.64069	0.189703	0.721926
YDR063W	4	TFIID-dominated	-0.333091	-0.177943	-0.15432	-0.292654	-0.609436	-0.244012	-0.221785	-0.382034	-0.16025	-2.64161	0.26752	0.572644
YMR261C	13	SAGA-dominated	-1.56115	-1.4104	-1.32141	-1.5067	-1.74939	-1.51707	-1.43098	-1.59105	-0.160069	-2.64323	0.19762	0.704169
YOR066W	15	TFIID-dominated	-2.0356	-2.07249	-2.28962	-2.24428	-2.4075	-2.22155	-2.13257	-2.29111	-0.15854	-2.65708	0.176583	0.753051
YDR255C	4	SAGA-dominated	-2.86821	-2.51043	-2.38856	-2.67958	-2.99339	-2.56503	-2.58907	-2.746	-0.156933	-2.67178	0.44078	0.355778
YML102W	13	TFIID-dominated	-1.08637	-1.1074	-0.95056	-1.19462	-1.35155	-1.06619	-1.04811	-1.20412	-0.156014	-2.68026	0.178384	0.748644
YKL209C	11	TFIID-dominated	-3.90793	-3.92765	-3.7982	-3.97342	-4.28814	-3.83658	-3.87792	-4.03271	-0.154789	-2.69162	0.33168	0.479281
YOR186W	15	ND	-5.92591	-6.10206	-5.63512	-5.96044	-6.06082	-6.10561	-5.8877	-6.04229	-0.154595	-2.69343	0.33534	0.474515
YHR193C-A	8	ND	-2.66966	-2.43818	-2.40686	-2.62257	-2.79128	-2.56388	-2.5049	-2.65924	-0.154342	-2.6958	0.21534	0.666875
YDR246W	4	TFIID-dominated	-0.667838	-0.655718	-0.585147	-0.794295	-0.949221	-0.626221	-0.636234	-0.789912	-0.153678	-2.70202	0.185521	0.731607
YBR035C	2	TFIID-dominated	1.59556	1.74527	1.7824	1.49352	1.41034	1.75857	1.70774	1.55414	-0.153601	-2.70274	0.2781	0.555799
YNR017W	14	TFIID-dominated	0.904107	0.836434	0.666279	0.719936	0.48589	0.740781	0.802273	0.648869	-0.153404	-2.70459	0.22054	0.656513
YAL012W	1	TFIID-dominated	2.60858	2.36384	2.21685	2.30129	2.29019	2.13766	2.39642	2.24305	-0.153375	-2.70487	0.2901	0.537452
YPR122W	16	TFIID-dominated	-2.09978	-1.93925	-2.04192	-2.24625	-2.03972	-2.25495	-2.02699	-2.18031	-0.153322	-2.70536	0.147637	0.830805
YNL103W	14	TFIID-dominated	-0.588905	-0.749059	-0.840885	-0.725098	-0.95527	-0.957634	-0.726283	-0.879334	-0.153051	-2.70792	0.23208	0.634362
YDR003W	4	TFIID-dominated	-1.43586	-1.24807	-1.07927	-1.26025	-1.69769	-1.26366	-1.2544	-1.4072	-0.152802	-2.71026	0.43676	0.359757
YLR116W	12	TFIID-dominated	-1.10813	-1.30091	-1.56099	-1.37629	-1.4357	-1.61554	-1.32334	-1.47584	-0.1525	-2.71312	0.34988	0.456081
YML114C	13	TFIID-dominated	-1.07549	-1.2026	-1.3044	-1.26544	-1.25381	-1.52062	-1.19416	-1.34662	-0.152458	-2.71352	0.23004	0.638197
YGL235W	7	TFIID-dominated	-1.77607	-1.84583	-2.07328	-1.90825	-2.20632	-2.03778	-1.89839	-2.05078	-0.152389	-2.71417	0.28136	0.550738
YJL034W	10	TFIID-dominated	1.8672	2.12535	1.90635	1.86105	1.65428	1.92763	1.9663	1.81432	-0.151981	-2.71804	0.25846	0.587607
YNL039W	14	TFIID-dominated	-0.845106	-0.870989	-0.737778	-0.958162	-1.13238	-0.819164	-0.817958	-0.969903	-0.151945	-2.71838	0.198624	0.701968
YMR316C-B	13	TFIID-dominated	-2.71933	-2.47874	-2.45139	-2.60489	-2.78174	-2.71594	-2.54982	-2.70086	-0.151037	-2.72702	0.198241	0.702807
YDR234W	4	TFIID-dominated	0.300393	-0.0316016	0.0681299	0.0699491	-0.100369	-0.0847636	0.112307	-0.0383944	-0.150701	-2.73024	0.25822	0.58801
YNL180C	14	TFIID-dominated	-0.34964	-0.187296	-0.102295	-0.471282	-0.322593	-0.29738	-0.213077	-0.363752	-0.150675	-2.73049	0.168683	0.772929
YGL122C	7	TFIID-dominated	0.469163	0.367755	0.283848	0.37	0.11717	0.182607	0.373589	0.223259	-0.15033	-2.7338	0.184124	0.73489
YKL213C	11	TFIID-dominated	-0.657467	-0.488795	-0.518164	-0.642347	-0.833104	-0.639249	-0.554809	-0.7049	-0.150091	-2.73609	0.136505	0.864851
YKL007W	11	TFIID-dominated	0.19116	0.372749	0.381041	0.250691	-0.0752816	0.31945	0.314983	0.164953	-0.15003	-2.73668	0.32782	0.484365
YJR142W	10	TFIID-dominated	-0.439847	-0.0925241	-0.225736	-0.404715	-0.567021	-0.235659	-0.252702	-0.402465	-0.149763	-2.73925	0.33898	0.469826
YCR093W	3	TFIID-dominated	-1.39502	-1.50577	-1.51375	-1.50528	-1.63891	-1.71565	-1.47151	-1.61995	-0.148437	-2.75208	0.109817	0.95933
YJL134W	10	TFIID-dominated	0.0796109	0.179987	0.100309	0.0229427	-0.229381	0.122763	0.119969	-0.0278918	-0.147861	-2.75769	0.24034	0.619174
YBR287W	2	SAGA-dominated	0.0276491	0.174641	0.175957	0.0552776	-0.281466	0.161542	0.126083	-0.0215488	-0.147631	-2.75993	0.35848	0.445535
YML009W-B	13	ND	1.49955	1.51354	1.26522	1.19801	1.28411	1.35379	1.4261	1.27864	-0.147468	-2.76153	0.179957	0.744831
YKL211C	11	TFIID-dominated	0.624227	0.489372	0.649142	0.524399	0.29837	0.497594	0.58758	0.440121	-0.147459	-2.76161	0.1567	0.804931
YDR151C	4	TFIID-dominated	-1.1764	-0.950382	-0.908873	-1.1101	-1.35996	-1.0061	-1.01189	-1.15872	-0.146836	-2.76772	0.32726	0.485107
YIR016W	9	TFIID-dominated	-1.48875	-1.43443	-1.57168	-1.61143	-1.87236	-1.4513	-1.49829	-1.64503	-0.146744	-2.76862	0.3225	0.49147
YNR015W	14	TFIID-dominated	-0.149338	-0.444978	-0.475465	-0.400328	-0.554066	-0.555049	-0.356594	-0.503148	-0.146554	-2.7705	0.28484	0.545399
YNL102W	14	TFIID-dominated	-1.84622	-1.74708	-1.81147	-1.74785	-1.98839	-2.10793	-1.80159	-1.94806	-0.146469	-2.77134	0.26356	0.579121
YCR053W	3	ND	2.29695	2.0885	2.06228	2.08875	1.93925	1.98044	2.14924	2.00281	-0.14643	-2.77172	0.1758	0.754981
YDR463W	4	TFIID-dominated	-0.486643	-0.557415	-0.562706	-0.544988	-0.807709	-0.692876	-0.535588	-0.681858	-0.14627	-2.7733	0.138204	0.859479
YNL215W	14	TFIID-dominated	-0.401441	-0.160531	-0.168228	-0.281957	-0.534378	-0.352197	-0.2434	-0.389511	-0.146111	-2.77487	0.2426	0.615109
YKL059C	11	TFIID-dominated	-1.33895	-1.24443	-1.2082	-1.23518	-1.60387	-1.38925	-1.26386	-1.40943	-0.14557	-2.78022	0.26984	0.568894
YGR277C	7	TFIID-dominated	-0.721646	-0.480089	-0.436697	-0.639705	-0.882225	-0.552951	-0.546144	-0.691627	-0.145483	-2.78108	0.32428	0.48908
YKL038W	11	TFIID-dominated	-2.14258	-2.28351	-2.31116	-2.27902	-2.47127	-2.42327	-2.24575	-2.39119	-0.145436	-2.78155	0.139498	0.855432
YKR072C	11	SAGA-dominated	0.146114	-0.00227861	-0.147312	-0.126238	-0.131183	-0.180882	-0.00115867	-0.146101	-0.144942	-2.78645	0.173883	0.759743
YMR036C	13	TFIID-dominated	-2.4675	-2.35915	-2.31035	-2.42086	-2.75311	-2.39715	-2.379	-2.52371	-0.144708	-2.78879	0.30016	0.522647
YDR122W	4	TFIID-dominated	-1.86211	-1.61313	-1.63827	-1.8356	-1.96807	-1.74341	-1.70451	-1.84903	-0.144525	-2.79061	0.2245	0.648784
YBR272C	2	TFIID-dominated	-1.69955	-1.48217	-1.41452	-1.58095	-1.86485	-1.5821	-1.53208	-1.67597	-0.143886	-2.797	0.31208	0.505734
YDR086C	4	SAGA-dominated	2.70585	3.02789	3.20115	2.83738	2.68438	2.9815	2.9783	2.83442	-0.14388	-2.79707	0.41686	0.38001
YGL220W	7	TFIID-dominated	1.37095	1.69157	1.74135	1.40078	1.31819	1.65512	1.60129	1.45803	-0.143261	-2.80328	0.39702	0.401188
YLR273C	12	TFIID-dominated	-4.22056	-4.09989	-3.90266	-4.10947	-4.34159	-4.20106	-4.07437	-4.21737	-0.143001	-2.8059	0.28138	0.550707
YMR158W	13	TFIID-dominated	-0.730674	-0.564859	-0.380854	-0.727614	-0.790797	-0.585856	-0.558796	-0.701422	-0.142626	-2.80969	0.29186	0.534825
YBR223C	2	TFIID-dominated	-2.87605	-2.97612	-3.01638	-3.06133	-3.28096	-2.95128	-2.95618	-3.09786	-0.141675	-2.81934	0.247	0.607303
YGL128C	7	TFIID-dominated	-2.00998	-2.21348	-2.22762	-2.3438	-2.44804	-2.08247	-2.15036	-2.29144	-0.141077	-2.82545	0.35402	0.450972
YNL187W	14	TFIID-dominated	-2.09949	-2.08653	-2.33848	-2.26448	-2.38119	-2.30083	-2.17483	-2.3155	-0.140669	-2.82962	0.182483	0.738778
YDR169C	4	TFIID-dominated	-1.5678	-1.39486	-1.32312	-1.53163	-1.55972	-1.616	-1.42859	-1.56912	-0.140523	-2.83112	0.141363	0.849664
YLR193C	12	TFIID-dominated	-0.95344	-0.971766	-0.867393	-0.950957	-1.26262	-1.00046	-0.930866	-1.07134	-0.140477	-2.8316	0.23094	0.636501
YOL020W	15	TFIID-dominated	-0.062784	-0.130683	-0.121806	-0.249691	-0.371909	-0.11361	-0.105091	-0.24507	-0.139979	-2.83672	0.14178	0.848385
YNR001C	14	SAGA-dominated	0.505279	0.868499	0.843472	0.64239	0.392673	0.762375	0.739083	0.599146	-0.139937	-2.83715	0.4148	0.382161
YPL190C	16	TFIID-dominated	-0.414179	-0.540543	-0.546231	-0.514834	-0.693414	-0.710033	-0.500317	-0.639427	-0.13911	-2.84571	0.144705	0.839516
YLR092W	12	TFIID-dominated	-1.71317	-1.60243	-1.57225	-1.91045	-1.57252	-1.82211	-1.62928	-1.76836	-0.139077	-2.84604	0.28626	0.543239
YER152C	5	TFIID-dominated	-0.288717	-0.34342	-0.387521	-0.550046	-0.340703	-0.546107	-0.339886	-0.478952	-0.139066	-2.84616	0.138519	0.858491
YPR074C	16	TFIID-dominated	2.97478	2.81631	2.70845	2.71948	2.73577	2.62905	2.83318	2.69477	-0.138412	-2.85296	0.180685	0.743078
YDR355C	4	TFIID-dominated	-1.99636	-1.92421	-1.72661	-2.2854	-2.00185	-1.77428	-1.88239	-2.02051	-0.138118	-2.85602	0.4792	0.319483
YPL106C	16	TFIID-dominated	2.97498	2.87526	2.73188	2.74526	2.7362	2.68698	2.86071	2.72281	-0.137896	-2.85835	0.134676	0.87071
YLR025W	12	TFIID-dominated	0.638012	0.816338	0.885433	0.686526	0.492494	0.747313	0.779927	0.642111	-0.137816	-2.85918	0.25796	0.588448
YNR038W	14	TFIID-dominated	-0.740859	-0.915146	-1.04926	-0.988989	-0.995875	-1.13376	-0.901755	-1.03954	-0.137787	-2.85949	0.24466	0.611437
YBR037C	2	TFIID-dominated	-1.65114	-1.4994	-1.3872	-1.6767	-1.87213	-1.40174	-1.51258	-1.65019	-0.137614	-2.8613	0.44986	0.346923
YHR050W-A	8	ND	-1.65509	-1.32902	-1.20643	-1.58775	-1.33723	-1.67821	-1.39685	-1.53439	-0.137546	-2.86201	0.4446	0.352031
YER018C	5	TFIID-dominated	-1.27964	-1.42929	-1.35126	-1.55736	-1.63319	-1.28169	-1.3534	-1.49074	-0.137346	-2.86411	0.31638	0.499791
YLR177W	12	TFIID-dominated	-2.52326	-1.8755	-1.92521	-2.64987	-2.00639	-2.07887	-2.10799	-2.24504	-0.137057	-2.86715	0.63486	0.197322
YJR155W	10	SAGA-dominated	-2.45225	-2.32199	-2.59924	-2.35854	-2.72078	-2.70483	-2.45782	-2.59471	-0.13689	-2.86891	0.4124	0.384681
YGR141W	7	TFIID-dominated	-1.14296	-0.862212	-0.984173	-1.15264	-1.31883	-0.927449	-0.996449	-1.13297	-0.136523	-2.87279	0.39248	0.406182
YKL171W	11	TFIID-dominated	-2.81096	-2.66966	-2.48328	-2.67206	-2.94354	-2.75784	-2.65463	-2.79115	-0.136517	-2.87285	0.33066	0.480618
YHR042W	8	TFIID-dominated	1.5267	1.33011	1.04285	1.2038	1.26238	1.02489	1.29989	1.16369	-0.136199	-2.87621	0.4111	0.386053
YKR069W	11	TFIID-dominated	-1.17698	-1.00248	-0.934009	-1.09436	-1.3289	-1.09868	-1.03782	-1.17398	-0.136155	-2.87668	0.25984	0.585294
YOR281C	15	TFIID-dominated	0.22062	0.385873	0.556759	0.339155	0.0596667	0.356052	0.38775	0.251625	-0.136126	-2.87699	0.36858	0.433468
YDR387C	4	TFIID-dominated	-2.13703	-1.99993	-2.02003	-2.13772	-2.42157	-2.00589	-2.05233	-2.18839	-0.136061	-2.87767	0.35738	0.44687
YMR240C	13	TFIID-dominated	-1.86685	-1.79771	-1.69941	-1.90896	-2.08871	-1.77264	-1.78799	-1.92344	-0.135448	-2.88419	0.26166	0.582263
YJL076W	10	ND	-0.242327	-0.459923	-0.45492	-0.43317	-0.546633	-0.583459	-0.385723	-0.521087	-0.135364	-2.88508	0.194856	0.710286
YJL023C	10	TFIID-dominated	-2.73468	-2.79727	-2.6433	-2.73478	-3.05685	-2.78912	-2.72509	-2.86025	-0.135167	-2.88718	0.2772	0.557207
YLR079W	12	SAGA-dominated	-0.139398	0.067765	0.066434	-0.111218	-0.18547	-0.113659	-0.00173304	-0.136782	-0.135049	-2.88844	0.136079	0.866209
YMR311C	13	TFIID-dominated	0.528565	0.948851	0.992738	0.76736	0.3974	0.902669	0.823385	0.689143	-0.134242	-2.89709	0.54368	0.264657
YDR207C	4	TFIID-dominated	-1.63277	-1.80302	-1.93104	-1.84706	-1.90906	-2.01134	-1.78894	-1.92249	-0.133545	-2.9046	0.24892	0.60394
YHR119W	8	TFIID-dominated	-1.84124	-1.87272	-1.88236	-1.84812	-2.12566	-2.02215	-1.86544	-1.99865	-0.133206	-2.90827	0.179882	0.745012
YLR254C	12	TFIID-dominated	-1.4591	-1.14852	-1.16511	-1.28642	-1.54505	-1.34036	-1.25758	-1.39061	-0.133032	-2.91016	0.34034	0.468087
YDR229W	4	TFIID-dominated	-1.67539	-1.46254	-1.48887	-1.57399	-1.83419	-1.61637	-1.54227	-1.67485	-0.132583	-2.91503	0.26582	0.575412
YBR182C	2	SAGA-dominated	-3.39993	-3.41378	-3.33124	-3.61757	-3.56171	-3.36318	-3.38165	-3.51415	-0.132503	-2.91591	0.182519	0.738692
YER043C	5	TFIID-dominated	4.02805	3.85022	3.75436	3.84217	3.76893	3.62416	3.87754	3.74509	-0.132457	-2.9164	0.26762	0.572481
YHR206W	8	TFIID-dominated	-0.87872	-1.0512	-1.20249	-1.01804	-1.20371	-1.30576	-1.04414	-1.17584	-0.131697	-2.92471	0.35634	0.448135
YJL095W	10	TFIID-dominated	-2.21795	-2.44561	-2.36746	-2.41385	-2.42586	-2.58573	-2.34367	-2.47515	-0.131478	-2.92711	0.20518	0.687865
YGL141W	7	TFIID-dominated	-2.3903	-2.24862	-2.21462	-2.38666	-2.57481	-2.28631	-2.28451	-2.41593	-0.131414	-2.92781	0.25544	0.592711
YML069W	13	TFIID-dominated	0.227181	0.440682	0.534636	0.353921	0.0797363	0.374673	0.400833	0.269443	-0.131389	-2.92808	0.36396	0.438946
YMR302C	13	TFIID-dominated	-1.47847	-1.20079	-1.19569	-1.32675	-1.67144	-1.27082	-1.29165	-1.42301	-0.131358	-2.92842	0.44134	0.355227
YLR019W	12	TFIID-dominated	-0.612825	-0.678114	-0.676641	-0.667336	-1.01116	-0.682753	-0.65586	-0.787085	-0.131225	-2.92989	0.30794	0.511534
YML049C	13	TFIID-dominated	-1.88816	-1.97554	-2.01053	-1.95414	-2.2491	-2.06441	-1.95808	-2.08921	-0.131136	-2.93086	0.23012	0.638046
YDR304C	4	TFIID-dominated	1.62071	1.98865	1.87563	1.67764	1.54759	1.86676	1.82833	1.69733	-0.131001	-2.93235	0.40298	0.394717
YPL250W-A	16	ND	6.16343	6.20911	6.30687	6.13476	5.9147	6.23762	6.22647	6.09569	-0.130776	-2.93483	0.2757	0.559563
YMR114C	13	TFIID-dominated	-2.54201	-2.30365	-2.27546	-2.5385	-2.64107	-2.33387	-2.37371	-2.50448	-0.130771	-2.93488	0.34906	0.4571
YDR090C	4	TFIID-dominated	-0.976479	-0.8271	-0.861346	-0.925052	-1.22553	-0.906631	-0.888308	-1.01907	-0.130764	-2.93497	0.30382	0.517384
YDL158C	4	TFIID-dominated	-2.83641	-2.42243	-2.31252	-2.56465	-2.89023	-2.50604	-2.52379	-2.65364	-0.129854	-2.94504	0.51566	0.287637
YDL180W	4	TFIID-dominated	-2.22752	-1.94034	-1.91219	-2.37512	-2.15026	-1.94415	-2.02668	-2.15651	-0.129828	-2.94533	0.46422	0.333276
YER104W	5	TFIID-dominated	-2.41153	-2.29915	-2.39422	-2.47195	-2.7131	-2.30841	-2.3683	-2.49782	-0.129519	-2.94876	0.35934	0.444494
YIR018C-A	9	ND	-3.68681	-3.31968	-3.32959	-3.33548	-3.93954	-3.4483	-3.44536	-3.57444	-0.12908	-2.95366	0.60284	0.219798
YMR048W	13	TFIID-dominated	-2.16792	-1.97286	-1.98374	-2.07722	-2.28507	-2.14904	-2.04151	-2.17044	-0.128939	-2.95524	0.21022	0.677326
YOL051W	15	TFIID-dominated	-1.00992	-1.17291	-1.24424	-1.18981	-1.21417	-1.40953	-1.14236	-1.27117	-0.128815	-2.95663	0.25892	0.586834
YMR317W	13	TFIID-dominated	-2.75862	-2.67811	-2.94623	-2.89443	-3.01247	-2.85974	-2.79432	-2.92221	-0.12789	-2.96702	0.23024	0.637819
YBR170C	2	TFIID-dominated	-1.26363	-1.26217	-1.17415	-1.23375	-1.51491	-1.33433	-1.23332	-1.361	-0.127678	-2.96942	0.21346	0.670683
YDR354C-A	4	ND	0.783	0.864544	0.896531	0.80378	0.50124	0.856684	0.848025	0.720568	-0.127457	-2.97192	0.32892	0.48291
YLR217W	12	ND	1.82579	2.26281	2.21207	1.99194	1.74188	2.18493	2.10022	1.97292	-0.127302	-2.97367	0.52026	0.28378
YLR259C	12	TFIID-dominated	2.18912	2.34485	2.31275	2.20472	2.0702	2.19317	2.28224	2.15603	-0.126211	-2.98609	0.1173	0.930702
YNR013C	14	TFIID-dominated	-0.239181	-0.430724	-0.621438	-0.54126	-0.442845	-0.682842	-0.430448	-0.555649	-0.125201	-2.99768	0.38192	0.418028
YNL290W	14	TFIID-dominated	-0.124012	-0.00297428	-0.0482852	-0.241923	-0.262454	-0.0447894	-0.0584239	-0.183055	-0.124631	-3.00426	0.188879	0.723816
YDL005C	4	TFIID-dominated	-0.628744	-0.586936	-0.643175	-0.623794	-0.924188	-0.68447	-0.619618	-0.744151	-0.124532	-3.00541	0.24442	0.611863
YOR370C	15	TFIID-dominated	0.378367	0.274093	0.159115	0.278301	0.0378876	0.122075	0.270525	0.146088	-0.124437	-3.00651	0.26194	0.581798
YER086W	5	TFIID-dominated	1.62791	1.35517	1.32541	1.41672	1.2741	1.2449	1.43616	1.3119	-0.124259	-3.00858	0.32798	0.484153
YMR304W	13	TFIID-dominated	-2.25128	-2.06218	-2.08848	-2.19603	-2.39889	-2.17849	-2.13398	-2.25781	-0.123824	-3.01364	0.2422	0.615826
YMR252C	13	TFIID-dominated	-1.63675	-1.53859	-1.46921	-1.52719	-1.82994	-1.65762	-1.54818	-1.67158	-0.123398	-3.01861	0.28636	0.543088
YLR198C	12	TFIID-dominated	2.10372	2.1091	2.30927	2.05415	1.84056	2.25734	2.17403	2.05068	-0.123351	-3.01916	0.43874	0.357793
YNL072W	14	TFIID-dominated	-1.38294	-1.59844	-1.7291	-1.55451	-1.77896	-1.74696	-1.57016	-1.69348	-0.123315	-3.01958	0.3733	0.427942
YDL171C	4	TFIID-dominated	-0.992442	-1.18228	-1.16499	-1.21091	-1.14	-1.35782	-1.11324	-1.23625	-0.123009	-3.02317	0.23764	0.62408
YKR028W	11	TFIID-dominated	-0.747017	-0.824752	-0.821553	-0.804135	-1.00803	-0.948176	-0.797774	-0.920115	-0.122341	-3.03102	0.13596	0.866589
YDR443C	4	TFIID-dominated	-2.81759	-2.90669	-2.90511	-2.87374	-3.08851	-3.03405	-2.87646	-2.99877	-0.122309	-3.03139	0.161661	0.791395
YNL042W	14	TFIID-dominated	-1.99998	-2.10432	-1.92739	-2.20349	-2.10056	-2.09387	-2.01056	-2.13264	-0.122079	-3.03411	0.12232	0.912503
YBR139W	2	SAGA-dominated	-1.17219	-0.895146	-0.926617	-1.24863	-0.980784	-1.12934	-0.997985	-1.11958	-0.121599	-3.03979	0.34908	0.457075
YER064C	5	SAGA-dominated	-0.0642181	0.0877055	-0.0991865	-0.0614004	-0.124528	-0.254343	-0.025233	-0.146757	-0.121524	-3.04069	0.2085	0.680894
YPR127W	16	ND	-1.43304	-1.25299	-1.10238	-1.46463	-1.30549	-1.38274	-1.26281	-1.38429	-0.121481	-3.04119	0.3088	0.510323
YGL167C	7	ND	-0.590061	-0.636962	-0.666846	-0.696349	-0.929618	-0.632171	-0.63129	-0.752713	-0.121423	-3.04189	0.25524	0.593051
YCR059C	3	TFIID-dominated	0.309915	0.141396	-0.0271151	0.0936054	-0.0306672	-0.00165549	0.141398	0.0204276	-0.120971	-3.04727	0.30532	0.515245
YDR191W	4	TFIID-dominated	-3.2583	-2.90692	-3.12331	-3.0407	-3.28035	-3.32774	-3.09618	-3.21626	-0.120084	-3.05788	0.42982	0.366713
YLL009C	12	TFIID-dominated	-0.531488	-0.215884	-0.0825354	-0.34917	-0.537935	-0.302798	-0.276636	-0.396634	-0.119998	-3.05891	0.4412	0.355364
YGR104C	7	TFIID-dominated	-1.88528	-1.74057	-1.64565	-1.78004	-2.06352	-1.78688	-1.75717	-1.87681	-0.119644	-3.06318	0.3568	0.447575
YDR142C	4	TFIID-dominated	-2.02302	-1.87465	-1.7889	-2.03303	-2.15026	-1.85985	-1.89552	-2.01438	-0.118857	-3.0727	0.33834	0.470647
YEL017W	5	TFIID-dominated	-0.957104	-1.10907	-1.21152	-1.11424	-1.34191	-1.1768	-1.09257	-1.21098	-0.118418	-3.07804	0.30204	0.519936
YKR007W	11	TFIID-dominated	-0.329863	-0.168166	-0.328719	-0.355792	-0.519495	-0.306148	-0.275582	-0.393812	-0.118229	-3.08034	0.23122	0.635975
YPR092W	16	TFIID-dominated	-3.46864	-3.64197	-3.27803	-3.66153	-3.67439	-3.40691	-3.46288	-3.58094	-0.118065	-3.08235	0.43616	0.360354
YMR139W	13	TFIID-dominated	-1.69922	-1.4867	-1.35116	-1.53369	-1.86675	-1.48865	-1.51236	-1.62969	-0.117336	-3.09128	0.4896	0.310159
YOR035C	15	SAGA-dominated	-2.1301	-2.0235	-2.01765	-2.06552	-2.37186	-2.0853	-2.05708	-2.17423	-0.117147	-3.0936	0.32394	0.489535
YOL058W	15	SAGA-dominated	2.60981	2.29356	2.49922	2.27061	2.57874	2.20296	2.46753	2.35077	-0.11676	-3.09838	0.48904	0.310656
YDL041W	4	TFIID-dominated	-1.40106	-1.53459	-1.67927	-1.63112	-1.73398	-1.59965	-1.5383	-1.65492	-0.116612	-3.10021	0.26184	0.581964
YDR154C	4	ND	5.18605	5.31875	5.20956	5.08859	4.96251	5.31382	5.23812	5.12164	-0.11648	-3.10185	0.36946	0.432433
YMR244C-A	13	TFIID-dominated	-2.00678	-1.70165	-1.65445	-2.04027	-1.902	-1.769	-1.78762	-1.90375	-0.116129	-3.1062	0.41964	0.377123
YPR114W	16	TFIID-dominated	0.70487	0.578795	0.432362	0.40827	0.670684	0.289354	0.572009	0.456103	-0.115906	-3.10897	0.46328	0.334156
YLR072W	12	TFIID-dominated	-1.91378	-1.75721	-1.79943	-1.86151	-2.07097	-1.88484	-1.82347	-1.93911	-0.115632	-3.11238	0.22028	0.657025
YOL081W	15	TFIID-dominated	-2.56037	-2.58133	-2.66862	-2.76963	-2.56388	-2.82269	-2.60344	-2.71874	-0.115296	-3.11658	0.25778	0.588751
YIL067C	9	TFIID-dominated	-1.54686	-1.52688	-1.57656	-1.65172	-1.80483	-1.53821	-1.5501	-1.66492	-0.114821	-3.12254	0.21468	0.668208
YDR049W	4	TFIID-dominated	-1.11179	-1.20837	-1.16053	-1.19253	-1.19636	-1.43484	-1.16023	-1.27458	-0.11435	-3.12847	0.24056	0.618777
YPR087W	16	TFIID-dominated	0.243819	0.48968	0.41306	0.315169	0.209088	0.279511	0.382187	0.267923	-0.114264	-3.12956	0.21736	0.66282
YER137C	5	TFIID-dominated	-2.25144	-2.04551	-2.11796	-2.18663	-2.21292	-2.35646	-2.1383	-2.252	-0.1137	-3.13669	0.22434	0.649093
YPL258C	16	TFIID-dominated	-3.34857	-3.43136	-3.58687	-3.56527	-3.58879	-3.55229	-3.4556	-3.56878	-0.113181	-3.14329	0.2494	0.603104
YPR067W	16	TFIID-dominated	-1.06441	-1.21158	-1.00794	-1.27148	-1.29875	-1.05258	-1.09464	-1.2076	-0.112959	-3.14613	0.32306	0.490717
YER048W-A	5	ND	0.458404	0.533105	0.578925	0.429677	0.225829	0.576244	0.523478	0.410583	-0.112895	-3.14695	0.36032	0.443312
YIL092W	9	TFIID-dominated	-2.1965	-2.37112	-2.4417	-2.32203	-2.48805	-2.53725	-2.33644	-2.44911	-0.112671	-3.14982	0.31948	0.495556
YCR071C	3	TFIID-dominated	-0.813915	-0.573765	-0.496118	-0.75937	-0.861578	-0.600581	-0.627932	-0.74051	-0.112577	-3.15101	0.39866	0.399397
YFL008W	6	SAGA-dominated	-1.6633	-1.46269	-1.462	-1.49442	-1.77474	-1.65456	-1.52933	-1.64124	-0.111914	-3.15954	0.34766	0.458845
YOR190W	15	TFIID-dominated	-3.85634	-3.73716	-4.01859	-4.0319	-3.97554	-3.93981	-3.8707	-3.98242	-0.111722	-3.16202	0.25838	0.587741
YHL018W	8	TFIID-dominated	-2.89139	-2.78281	-2.91147	-2.96112	-3.11061	-2.84704	-2.86189	-2.97292	-0.111035	-3.17092	0.26832	0.571347
YNL157W	14	SAGA-dominated	0.566833	0.746692	0.863968	0.609024	0.492226	0.745711	0.725831	0.615654	-0.110177	-3.1821	0.3808	0.419303
YGL163C	7	ND	-2.24405	-2.12448	-2.23083	-2.2062	-2.42297	-2.29995	-2.19979	-2.30971	-0.109919	-3.18549	0.20762	0.682731
YHR071C-A	8	ND	-1.39876	-1.61487	-1.46951	-1.70005	-1.58077	-1.53204	-1.49438	-1.60429	-0.109908	-3.18563	0.24088	0.618199
YFR010W	6	TFIID-dominated	0.0362544	0.274562	0.304357	0.186473	-0.0934904	0.195394	0.205058	0.0961254	-0.108932	-3.1985	0.42978	0.366754
YKR009C	11	TFIID-dominated	-4.50954	-4.32031	-4.48282	-4.70732	-4.59323	-4.33811	-4.43755	-4.54622	-0.108664	-3.20205	0.4547	0.342275
YGR080W	7	TFIID-dominated	-0.866736	-0.763137	-0.717274	-0.872706	-1.05741	-0.742444	-0.782382	-0.890854	-0.108472	-3.20461	0.3493	0.456801
YNL183C	14	TFIID-dominated	-2.40563	-2.36034	-2.52185	-2.42272	-2.6967	-2.49321	-2.42927	-2.53755	-0.108274	-3.20724	0.3154	0.501138
YHL031C	8	TFIID-dominated	-0.785002	-0.594948	-0.582157	-0.768328	-0.89256	-0.62599	-0.654036	-0.762293	-0.108257	-3.20747	0.34338	0.464225
YPR117W	16	TFIID-dominated	-3.09831	-3.20551	-3.20842	-3.23635	-3.15449	-3.44601	-3.17075	-3.27895	-0.108205	-3.20816	0.3136	0.503624
YOL091W	15	TFIID-dominated	-4.39751	-4.62346	-4.38734	-4.49438	-4.62924	-4.60882	-4.46943	-4.57748	-0.108046	-3.21028	0.2759	0.559248
YGR040W	7	TFIID-dominated	-1.60404	-1.46623	-1.55332	-1.80604	-1.55399	-1.58733	-1.54119	-1.64912	-0.107927	-3.21187	0.28612	0.543452
YDL123W	4	TFIID-dominated	-0.745343	-0.923855	-0.921892	-0.936698	-0.913134	-1.06434	-0.863697	-0.971391	-0.107695	-3.21498	0.2304	0.637518
YPL116W	16	TFIID-dominated	-2.1606	-1.9772	-2.07759	-1.99753	-2.30944	-2.23109	-2.0718	-2.17935	-0.107558	-3.21681	0.39104	0.407779
YFL033C	6	ND	-2.81856	-2.84806	-2.89054	-2.82295	-2.93424	-3.12252	-2.85239	-2.9599	-0.107514	-3.2174	0.29844	0.525143
YNL099C	14	TFIID-dominated	-0.0187362	-0.0295834	0.128988	0.00794992	-0.204265	-0.0440632	0.0268893	-0.080126	-0.107015	-3.22411	0.26068	0.583892
YNR005C	14	TFIID-dominated	-1.92303	-2.08666	-2.0069	-1.93517	-2.25707	-2.14205	-2.00553	-2.11143	-0.105901	-3.23921	0.38678	0.412536
YDR200C	4	TFIID-dominated	-1.53796	-1.37479	-1.45221	-1.53744	-1.68782	-1.45656	-1.45499	-1.56061	-0.105618	-3.24308	0.26788	0.57206
YBR295W	2	TFIID-dominated	-2.71933	-2.84655	-2.94602	-2.8903	-2.85815	-3.07932	-2.8373	-2.94259	-0.105293	-3.24752	0.3276	0.484656
YLR347W-A	12	ND	-0.428197	-0.461789	-0.623334	-0.558371	-0.693066	-0.575464	-0.50444	-0.608967	-0.104527	-3.25806	0.22242	0.652826
YGL247W	7	TFIID-dominated	-1.77598	-1.43	-1.2795	-1.56424	-1.79383	-1.44042	-1.49516	-1.5995	-0.104336	-3.26069	0.56192	0.250326
YGL028C	7	SAGA-dominated	0.484891	0.293169	0.216586	0.300483	0.199474	0.18207	0.331549	0.227342	-0.104207	-3.26248	0.3047	0.516128
YFR051C	6	TFIID-dominated	0.982743	0.868545	0.723714	0.808862	0.762392	0.692709	0.858334	0.754655	-0.103679	-3.2698	0.27152	0.566198
YOR140W	15	ND	-2.35015	-2.52264	-2.66741	-2.5838	-2.53034	-2.73704	-2.5134	-2.61706	-0.103658	-3.2701	0.39422	0.404261
YDL065C	4	TFIID-dominated	-0.396999	-0.227098	-0.227286	-0.390074	-0.542624	-0.229186	-0.283794	-0.387294	-0.1035	-3.2723	0.39294	0.405674
YBR079C	2	TFIID-dominated	1.11543	0.882411	0.869871	0.809961	0.990346	0.758347	0.955904	0.852885	-0.10302	-3.27901	0.3956	0.402744
YDL047W	4	TFIID-dominated	0.636532	0.54215	0.406496	0.394407	0.451122	0.431636	0.528393	0.425721	-0.102671	-3.28389	0.20882	0.680228
YDL177C	4	TFIID-dominated	-2.00053	-2.0739	-1.80057	-2.10039	-2.01544	-2.06516	-1.95833	-2.06033	-0.101996	-3.29342	0.30088	0.521607
YIL005W	9	TFIID-dominated	-0.848907	-0.951336	-0.977429	-0.929263	-1.14607	-1.00686	-0.925891	-1.0274	-0.101507	-3.30035	0.24426	0.612148
YNL267W	14	TFIID-dominated	-1.28582	-1.14196	-1.24482	-1.34284	-1.41763	-1.21627	-1.2242	-1.32558	-0.101381	-3.30214	0.23948	0.620731
YOR377W	15	TFIID-dominated	-1.03686	-1.24699	-1.1476	-1.21011	-1.30838	-1.21634	-1.14382	-1.24494	-0.101128	-3.30575	0.21454	0.668492
YDR507C	4	SAGA-dominated	-1.33235	-1.434	-1.39214	-1.36054	-1.55322	-1.54793	-1.38616	-1.48723	-0.101065	-3.30664	0.22852	0.641076
YGL114W	7	TFIID-dominated	-0.920714	-1.12306	-1.00742	-0.985493	-1.22974	-1.13821	-1.01706	-1.11781	-0.100749	-3.31116	0.3399	0.468649
YJR117W	10	TFIID-dominated	0.362606	0.394567	0.313469	0.320945	0.121562	0.326479	0.356881	0.256329	-0.100552	-3.31398	0.2239	0.649946
YOR160W	15	TFIID-dominated	-1.69695	-1.84443	-1.86997	-1.7801	-1.97427	-1.95798	-1.80378	-1.90412	-0.100335	-3.31711	0.2986	0.52491
YHR209W	8	SAGA-dominated	-2.42903	-2.38967	-2.22047	-2.46697	-2.5805	-2.29205	-2.34639	-2.4465	-0.100115	-3.32027	0.40712	0.390278
YLR292C	12	TFIID-dominated	0.337234	0.555894	0.610125	0.435005	0.227379	0.541387	0.501084	0.401257	-0.0998274	-3.32442	0.4613	0.336017
YNR065C	14	TFIID-dominated	-2.50497	-2.69776	-2.59726	-2.60615	-2.8654	-2.62673	-2.6	-2.69943	-0.0994329	-3.33013	0.37406	0.427059
YNL287W	14	TFIID-dominated	0.167957	0.175443	0.285542	0.234702	-0.0395673	0.136061	0.209647	0.110399	-0.0992483	-3.33281	0.32856	0.483385
YOR108W	15	TFIID-dominated	0.935394	0.735447	0.726569	0.763737	0.666548	0.669567	0.799137	0.69995	-0.0991864	-3.33371	0.26522	0.576394
YPL051W	16	TFIID-dominated	-1.10344	-0.831172	-0.861445	-0.91514	-1.24978	-0.928561	-0.932017	-1.03116	-0.0991446	-3.33432	0.51074	0.2918
YDL035C	4	ND	-1.50442	-1.47228	-1.61435	-1.5987	-1.70409	-1.58562	-1.53035	-1.62947	-0.099121	-3.33466	0.15422	0.811859
YIL137C	9	TFIID-dominated	-0.961559	-0.970138	-1.07155	-1.04548	-1.0591	-1.19578	-1.00108	-1.10012	-0.099037	-3.33589	0.166185	0.779408
YNL298W	14	TFIID-dominated	-1.71147	-1.81381	-2.0024	-1.90074	-1.86776	-2.05582	-1.84256	-1.94144	-0.0988812	-3.33816	0.37898	0.421384
YGR240C	7	SAGA-dominated	2.12636	1.92492	1.89118	1.97767	1.87445	1.795	1.98082	1.88237	-0.0984437	-3.34456	0.34184	0.466177
YPR040W	16	TFIID-dominated	-1.3592	-1.27097	-1.3795	-1.40898	-1.55583	-1.3396	-1.33656	-1.4348	-0.0982473	-3.34744	0.24148	0.617119
YML014W	13	TFIID-dominated	0.335561	0.175945	0.0393727	0.160554	0.0871964	0.00940448	0.183626	0.0857183	-0.0979079	-3.35243	0.35954	0.444253
YDR156W	4	TFIID-dominated	1.31162	1.10888	1.00283	1.06282	1.08428	0.983255	1.14111	1.04345	-0.0976569	-3.35613	0.36066	0.442902
YLR119W	12	TFIID-dominated	-2.23536	-2.02354	-1.9206	-2.12228	-2.31225	-2.0376	-2.05984	-2.15738	-0.0975395	-3.35787	0.4614	0.335922
YPL135C-A	16	ND	1.61141	1.94353	1.89036	1.80881	1.50291	1.84113	1.8151	1.71762	-0.0974826	-3.35871	0.53698	0.270042
YDR206W	4	TFIID-dominated	-0.900595	-0.985166	-1.02815	-0.90902	-1.16981	-1.12733	-0.971303	-1.06872	-0.0974162	-3.35969	0.3514	0.454198
[truncated: 4,327 more rows]

## Sheet: Significantly different genes
Gene	Chromosome	SAGA or TFIID dominated	Control 1 normalized to 1 CDS median	Control 2 normalized to 1 CDS median	Control 3 normalized to 1 CDS median	Tripentadecanoin 1 normalized to 1 CDS median	Tripentadecanoin 2 normalized to 1 CDS median	Tripentadecanoin 3 normalized to 1 CDS median	Average Control	Average Tripentadecanoin	Average Tripentadecanoin - Average Control	Log2 (Average Tripentadecanoin - Average Control)	ttest pvalue	-LOG10 ttest pvalue
YKR032W	11	TFIID-dominated	0	0	0	-8.64798	-9.21643	-8.70509	0	-8.8565	-8.8565	3.14674	3.2915e-08	7.48261
YDR220C	4	ND	-8.43887	-8.10062	-8.32135	-9.64798	-10.2164	-9.68029	-8.28695	-9.84823	-1.56129	3.29987	0.00123972	2.90668
YNL285W	14	TFIID-dominated	-7.67011	-7.58259	-7.4661	-9.64798	-9.21643	-8.10355	-7.57293	-8.98932	-1.41639	3.16821	0.0159758	1.79654
YML132W	13	TFIID-dominated	-6.53547	-5.38956	-5.3862	-7.34285	-6.80943	-7.37816	-5.77041	-7.17681	-1.4064	2.84334	0.049098	1.30894
YDR384C	4	SAGA/TFIID	1.26035	1.23121	1.05384	0.163874	0.267751	0.13752	1.1818	0.189715	-0.992084	-2.39809	0.00041581	3.38111
YDL124W	4	SAGA-dominated	1.42772	1.74338	1.77368	0.764817	0.768491	0.901471	1.64826	0.811593	-0.836667	-0.301171	0.0042615	2.37044
YNL036W	14	SAGA-dominated	-0.074071	0.203712	0.317402	-0.749192	-0.58082	-0.712814	0.149014	-0.680942	-0.829956	-0.554396	0.0055153	2.25843
YJR151W-A	10	ND	-5.91759	-5.77408	-6.04565	-6.4936	-7.01247	-6.69574	-5.91244	-6.73394	-0.821497	2.75145	0.0057411	2.241
YMR135W-A	13	TFIID-dominated	-4.87177	-4.77466	-4.72841	-5.1698	-5.87909	-5.69496	-4.79161	-5.58128	-0.789668	2.4806	0.0127229	1.89541
YOL059W	15	SAGA-dominated	1.71617	1.62346	1.71752	0.654824	1.44097	0.694834	1.68572	0.930208	-0.755509	-0.104375	0.030124	1.52109
YOR374W	15	SAGA-dominated	-1.01132	-0.503115	-0.600066	-1.28811	-1.60122	-1.47238	-0.704833	-1.45391	-0.749073	0.539934	0.0199218	1.70067
YDR015C	4	ND	-4.92382	-4.9059	-4.72192	-5.57698	-5.86383	-5.30446	-4.85055	-5.58176	-0.73121	2.48072	0.0086825	2.06136
YIL012W	9	ND	-5.68592	-5.99897	-5.4649	-6.08169	-6.65299	-6.5131	-5.7166	-6.41593	-0.699333	2.68166	0.042464	1.37198
YPL230W	16	SAGA-dominated	-3.21215	-2.80747	-2.82448	-3.81635	-3.81485	-3.30312	-2.94803	-3.64478	-0.696743	1.86583	0.031216	1.50562
YNL143C	14	TFIID-dominated	-4.48176	-4.74109	-4.87552	-5.34285	-5.42751	-5.37319	-4.69946	-5.38118	-0.681723	2.42792	0.043676	1.35976
YMR251W	13	TFIID-dominated	-4.51149	-4.05955	-4.20037	-4.9024	-5.24067	-4.64636	-4.25714	-4.92981	-0.672674	2.30153	0.033603	1.47362
YGR097W	7	ND	-1.09753	-1.11917	-1.11923	-1.67942	-1.72951	-1.94027	-1.11198	-1.78307	-0.671086	0.83436	0.0085229	2.06941
YGR043C	7	SAGA-dominated	-3.6744	-3.58574	-3.18052	-3.93219	-4.15449	-4.09106	-3.48022	-4.05925	-0.579026	2.02121	0.041643	1.38046
YKL051W	11	SAGA/TFIID	-0.528824	-0.559039	-0.535294	-1.15544	-1.24275	-0.960304	-0.541052	-1.1195	-0.578448	0.162855	0.00120305	2.91972
YMR096W	13	SAGA-dominated	2.10628	1.95064	2.09892	1.54456	1.45158	1.44276	2.05194	1.47963	-0.57231	0.565241	0.0009638	3.01601
YER088C-A	5	ND	-0.298855	-0.436418	-0.853668	-1.19119	-1.01741	-1.09354	-0.529647	-1.10071	-0.571067	0.138439	0.04082	1.38913
YLR342W-A	12	ND	-2.45075	-2.32899	-2.31035	-2.83696	-3.12152	-2.81062	-2.36336	-2.92303	-0.55967	1.54747	0.0042169	2.37501
YBR144C	2	TFIID-dominated	-6.54185	-6.44618	-6.62971	-7.34285	-6.8338	-7.09943	-6.53925	-7.09203	-0.55278	2.8262	0.0169033	1.77203
YML100W-A	13	TFIID-dominated	-3.63987	-3.42322	-3.21576	-4.1845	-3.8654	-3.86214	-3.42629	-3.97068	-0.544394	1.98939	0.031818	1.49733
YCR061W	3	TFIID-dominated	-2.08518	-2.26247	-2.38491	-2.78336	-2.79097	-2.72074	-2.24419	-2.76502	-0.520833	1.46729	0.0077787	2.10909
YGR096W	7	TFIID-dominated	-1.86919	-1.84746	-2.05113	-2.56301	-2.41821	-2.3436	-1.92259	-2.44161	-0.519014	1.28783	0.0048394	2.31521
YLR120W-A	12	ND	-1.60542	-1.36039	-1.25783	-1.94879	-2.09518	-1.73218	-1.40788	-1.92538	-0.517505	0.945146	0.025496	1.59353
YCL048W-A	3	ND	-5.54505	-5.32409	-5.04835	-5.85863	-5.69054	-5.88174	-5.30583	-5.8103	-0.504472	2.53861	0.045025	1.34655
YOL118C	15	TFIID-dominated	-1.85746	-1.81499	-1.93125	-2.3589	-2.40669	-2.32714	-1.8679	-2.36424	-0.496341	1.24138	0.00036088	3.44264
YMR095C	13	TFIID-dominated	-0.276404	-0.318129	-0.373183	-0.768446	-0.833872	-0.844576	-0.322572	-0.815631	-0.49306	-0.294011	0.00021865	3.66025
YPL058C	16	SAGA-dominated	-2.23332	-2.41445	-2.41375	-2.73146	-2.95492	-2.85071	-2.35384	-2.8457	-0.491855	1.50878	0.0055983	2.25194
YER175C	5	SAGA-dominated	0.0329996	-0.0904413	0.08848	-0.416806	-0.494692	-0.524548	0.0103461	-0.478682	-0.489028	-1.06286	0.00189735	2.72185
YIR034C	9	SAGA-dominated	-0.126466	-0.25809	-0.244978	-0.597865	-0.881034	-0.612393	-0.209845	-0.697097	-0.487252	-0.520568	0.0058396	2.23362
YBR047W	2	ND	-2.80922	-2.43517	-2.49355	-2.95508	-3.32197	-2.89833	-2.57931	-3.05846	-0.479143	1.6128	0.047956	1.31916
YDR247W	4	SAGA-dominated	-2.34014	-2.2345	-1.96276	-2.78992	-2.76058	-2.41691	-2.17913	-2.6558	-0.47667	1.40915	0.049783	1.30292
YGR068W-A	7	ND	-1.36291	-1.3212	-1.3645	-1.899	-1.80233	-1.7658	-1.34954	-1.82237	-0.472837	0.86582	0.00022143	3.65476
YPL055C	16	TFIID-dominated	-0.667855	-0.572373	-0.61109	-1.06404	-1.07985	-1.11895	-0.617106	-1.08762	-0.47051	0.12117	0.000180203	3.74424
YMR062C	13	TFIID-dominated	1.17234	1.01015	1.12289	0.69626	0.59416	0.610833	1.1018	0.633751	-0.468045	-0.658012	0.00162035	2.79039
YNL160W	14	SAGA-dominated	1.37475	1.38036	1.49965	0.850737	0.929966	1.07044	1.41825	0.95038	-0.467872	-0.0734233	0.0031154	2.50649
YJR109C	10	SAGA-dominated	1.02359	0.574127	0.853128	0.420724	0.342181	0.312725	0.81695	0.358543	-0.458407	-1.47978	0.037137	1.43019
YHR094C	8	SAGA-dominated	1.99233	1.83765	1.84266	1.46822	1.47687	1.35316	1.89088	1.43275	-0.458131	0.518789	0.002639	2.57856
YDR510C-A	4	ND	0.942912	1.24225	1.13795	0.580123	0.589414	0.804245	1.1077	0.657927	-0.449775	-0.604	0.019256	1.71543
YDL222C	4	SAGA-dominated	-3.40672	-3.81936	-3.70221	-3.96044	-4.13494	-4.16799	-3.64276	-4.08779	-0.445031	2.03132	0.044776	1.34895
YLR152C	12	TFIID-dominated	-1.72628	-1.56693	-1.56196	-2.31298	-1.78143	-2.08664	-1.61839	-2.06035	-0.441959	1.04289	0.043656	1.35996
YHR018C	8	SAGA-dominated	2.43438	2.20765	2.43174	1.99756	1.78321	1.96795	2.35792	1.91624	-0.44168	0.938281	0.0121431	1.91567
YIL117C	9	SAGA-dominated	-0.166086	0.0140732	-0.146796	-0.641968	-0.655666	-0.324685	-0.0996031	-0.540773	-0.44117	-0.886905	0.020543	1.68734
YNL142W	14	SAGA-dominated	-2.15891	-2.15108	-2.27394	-2.81464	-2.7496	-2.33372	-2.19464	-2.63266	-0.438013	1.39652	0.041257	1.3845
YML007C-A	13	ND	-2.98853	-3.13834	-2.86463	-3.26514	-3.63057	-3.39762	-2.99717	-3.43111	-0.433942	1.77868	0.028197	1.5498
YLR187W	12	TFIID-dominated	-2.61791	-2.8348	-2.85204	-3.18513	-3.01247	-3.40755	-2.76825	-3.20172	-0.433463	1.67884	0.0314	1.50307
YMR108W	13	TFIID-dominated	1.9433	1.80999	1.79568	1.44979	1.44078	1.36292	1.84966	1.41783	-0.431825	0.503688	0.00195864	2.70805
YDR094W	4	TFIID-dominated	-0.325421	-0.340288	-0.682314	-1.01923	-0.824711	-0.797773	-0.449341	-0.88057	-0.431229	-0.18349	0.036877	1.43324
YOL119C	15	SAGA-dominated	-0.766258	-0.811003	-0.678087	-1.05026	-1.3252	-1.16941	-0.751783	-1.18162	-0.42984	0.24077	0.0064212	2.19238
YFR055W	6	SAGA-dominated	-0.526257	-0.819622	-0.766318	-1.1165	-1.3472	-0.925303	-0.704066	-1.12967	-0.425602	0.175899	0.047536	1.32298
YJL077W-B	10	ND	-2.19724	-2.01209	-2.05453	-2.55191	-2.5472	-2.44155	-2.08795	-2.51356	-0.425602	1.32973	0.0038423	2.41541
YCL025C	3	SAGA-dominated	0.0365054	-0.0226468	0.120866	-0.24867	-0.38173	-0.510937	0.044908	-0.380446	-0.425354	-1.39424	0.0064573	2.18995
YGL125W	7	TFIID-dominated	-0.159528	-0.40269	-0.393003	-0.733985	-0.806263	-0.681119	-0.318407	-0.740455	-0.422048	-0.433515	0.0127208	1.89549
YBR269C	2	TFIID-dominated	-0.922526	-0.710276	-0.609963	-1.17112	-1.23212	-1.10184	-0.747588	-1.16836	-0.420772	0.224485	0.0175776	1.75504
YBR294W	2	TFIID-dominated	-2.34896	-2.39824	-2.3287	-2.65041	-2.87935	-2.78729	-2.35863	-2.77235	-0.413718	1.47111	0.0027755	2.55666
YOR348C	15	ND	-5.61966	-5.58561	-5.62836	-5.96261	-6.12582	-5.98553	-5.61121	-6.02465	-0.413442	2.59088	0.00085618	3.06743
YDR070C	4	ND	-2.76134	-2.62579	-2.54471	-3.10767	-3.14794	-2.90625	-2.64395	-3.05396	-0.410007	1.61068	0.0138231	1.85939
YNR058W	14	TFIID-dominated	-2.80318	-2.91713	-2.78476	-3.16949	-3.35881	-3.20271	-2.83502	-3.24367	-0.408647	1.69763	0.0039435	2.40412
YJR148W	10	TFIID-dominated	0.742698	0.716943	0.533759	0.274073	0.251122	0.242615	0.664467	0.255937	-0.40853	-1.96614	0.03114	1.50668
YIL036W	9	TFIID-dominated	-1.12684	-0.983212	-1.02314	-1.47594	-1.48079	-1.39252	-1.0444	-1.44975	-0.405352	0.535803	0.00175697	2.75524
YDL221W	4	TFIID-dominated	-2.57921	-2.66686	-2.72534	-3.0593	-3.17041	-2.95128	-2.65714	-3.06033	-0.403197	1.61369	0.0054358	2.26474
YDL204W	4	SAGA-dominated	-3.08781	-2.94673	-3.04678	-3.57471	-3.49062	-3.21634	-3.0271	-3.42723	-0.400121	1.77704	0.021981	1.65795
YDR001C	4	SAGA-dominated	-0.3602	-0.260178	-0.236548	-0.617518	-0.770367	-0.644791	-0.285642	-0.677559	-0.391917	-0.561582	0.0026439	2.57775
YGR256W	7	SAGA-dominated	-3.83176	-4.07452	-4.07529	-4.45213	-4.29747	-4.40501	-3.99386	-4.38487	-0.391012	2.13253	0.0187954	1.72595
YOR185C	15	TFIID-dominated	-0.642595	-0.529698	-0.643772	-0.98112	-1.19889	-0.805348	-0.605355	-0.995121	-0.389766	-0.00705643	0.023898	1.62164
YPL111W	16	SAGA-dominated	0.461275	0.535138	0.397881	0.0932153	0.03015	0.106188	0.464765	0.0765178	-0.388247	-3.70806	0.00143739	2.84243
YMR042W	13	TFIID-dominated	-0.970599	-0.943472	-1.13881	-1.53654	-1.34768	-1.3317	-1.01763	-1.40531	-0.387679	0.490885	0.0118162	1.92752
YMR315W	13	SAGA-dominated	0.893255	0.996014	0.960225	0.572178	0.44722	0.668354	0.949832	0.562584	-0.387247	-0.829859	0.0041155	2.38558
YJL108C	10	SAGA-dominated	-2.30514	-2.29254	-2.40432	-2.54272	-2.87394	-2.72774	-2.334	-2.7148	-0.380802	1.44085	0.015776	1.802
YIL055C	9	ND	-3.65877	-3.621	-3.82583	-4.09137	-3.99647	-4.15254	-3.70187	-4.08013	-0.37826	2.02861	0.0092971	2.03165
YJL083W	10	TFIID-dominated	-2.52507	-2.77099	-2.57697	-2.99009	-2.91339	-3.09477	-2.62434	-2.99942	-0.375071	1.58468	0.0164989	1.78255
YLL028W	12	SAGA-dominated	-0.647261	-0.780294	-0.84746	-1.10276	-1.07583	-1.21638	-0.758338	-1.13166	-0.373319	0.178437	0.0082811	2.08191
YGR137W	7	SAGA-dominated	0.748137	0.749745	0.871845	0.362111	0.362522	0.544778	0.789909	0.423137	-0.366772	-1.2408	0.0071034	2.14853
YNL241C	14	SAGA-dominated	1.23931	1.29952	1.2147	0.87889	0.936828	0.843922	1.25118	0.886546	-0.364632	-0.173732	0.00061784	3.20912
YIR036W-A	9	ND	-0.677056	-0.488249	-0.409519	-0.888585	-0.988942	-0.774788	-0.524941	-0.884105	-0.359163	-0.177711	0.025243	1.59786
YNL103W-A	14	ND	1.16449	1.09256	1.22029	0.855609	0.72034	0.82806	1.15911	0.801336	-0.357776	-0.31952	0.0028817	2.54035
YOR375C	15	TFIID-dominated	2.50929	2.68384	2.42548	2.23702	2.13339	2.19152	2.53954	2.18731	-0.352229	1.12916	0.0173838	1.75986
YLR322W	12	TFIID-dominated	-1.47713	-1.17894	-1.20137	-1.68312	-1.60663	-1.61766	-1.28581	-1.6358	-0.349991	0.709999	0.02882	1.54031
YOL126C	15	SAGA-dominated	1.67733	1.59739	1.57044	1.28887	1.2525	1.25576	1.61505	1.26571	-0.349342	0.339946	0.00076094	3.11865
YNR019W	14	TFIID-dominated	-0.898458	-0.889955	-0.848737	-1.21524	-1.26538	-1.19293	-0.87905	-1.22452	-0.345466	0.292211	0.000177842	3.74997
YER069W	5	SAGA-dominated	0.482121	0.169034	0.470655	0.135823	-0.0300431	-0.0181537	0.373937	0.0292087	-0.344728	-5.09746	0.044539	1.35126
YHR071W	8	SAGA-dominated	2.15224	2.0862	2.0745	1.77094	1.71566	1.79233	2.10431	1.75964	-0.344668	0.815284	0.00053638	3.27053
YKL052C	11	TFIID-dominated	-0.765617	-0.621353	-0.734364	-1.09617	-1.08752	-0.967622	-0.707111	-1.05044	-0.343327	0.0709916	0.0052573	2.27924
YPL250C	16	SAGA-dominated	0.834229	0.892061	0.858128	0.439487	0.438265	0.677735	0.861473	0.518496	-0.342977	-0.947596	0.0106375	1.97316
YGR035W-A	7	ND	-1.36766	-1.14842	-1.16831	-1.77968	-1.47211	-1.4598	-1.22813	-1.57053	-0.342401	0.651251	0.045179	1.34506
YOR302W	15	SAGA-dominated	1.1042	0.976424	1.30603	0.863232	0.812055	0.69201	1.12888	0.789099	-0.339784	-0.341722	0.042979	1.36674
YGL180W	7	TFIID-dominated	-3.3279	-3.21309	-3.24035	-3.66131	-3.54998	-3.58465	-3.26045	-3.59865	-0.338198	1.84745	0.002163	2.66494
YGL009C	7	TFIID-dominated	3.23862	3.0543	3.14546	2.9134	2.73865	2.7726	3.14613	2.80822	-0.33791	1.48965	0.0116446	1.93388
YLR375W	12	TFIID-dominated	0.777536	0.648656	0.635385	0.278027	0.315059	0.455602	0.687192	0.349563	-0.33763	-1.51638	0.0089769	2.04687
YHR182C-A	8	ND	2.889	2.97998	2.88047	2.72842	2.43757	2.58243	2.91648	2.58281	-0.333675	1.36894	0.0164608	1.78355
YLR120C	12	SAGA-dominated	-0.36464	-0.234153	-0.37313	-0.72005	-0.72245	-0.530178	-0.323975	-0.657559	-0.333585	-0.604807	0.0126043	1.89948
YGL197W	7	TFIID-dominated	-1.85315	-1.97344	-1.9486	-2.17768	-2.3173	-2.27926	-1.92506	-2.25808	-0.333016	1.1751	0.0039828	2.39981
YIL030W-A	9	ND	-1.88433	-1.64119	-1.55733	-1.97396	-2.12975	-1.9702	-1.69428	-2.02464	-0.330356	1.01766	0.045038	1.34642
YDR216W	4	TFIID-dominated	-2.1221	-2.32947	-2.10144	-2.4733	-2.54065	-2.52254	-2.18434	-2.51216	-0.327824	1.32893	0.0152554	1.81658
YOL035C	15	TFIID-dominated	-0.823359	-0.867227	-0.689811	-1.17862	-1.16203	-1.02039	-0.793466	-1.12035	-0.32688	0.163944	0.0123821	1.90721
YGR121C	7	SAGA-dominated	-1.54181	-1.43676	-1.43777	-1.7934	-1.8208	-1.77428	-1.47211	-1.79616	-0.32405	0.844918	0.00128235	2.89199
YBR212W	2	TFIID-dominated	-1.35894	-1.33992	-1.3801	-1.64353	-1.73252	-1.67316	-1.35965	-1.68307	-0.323418	0.751095	0.00026172	3.58216
YGR136W	7	SAGA-dominated	0.788432	0.82619	0.89198	0.435595	0.480969	0.625944	0.835534	0.514169	-0.321364	-0.959685	0.006744	2.17108
YER052C	5	SAGA-dominated	0.878684	0.781623	0.882152	0.614192	0.439763	0.526711	0.847487	0.526888	-0.320598	-0.92443	0.0052222	2.28215
YOR223W	15	TFIID-dominated	-1.84112	-1.59905	-1.67193	-2.01056	-2.08577	-1.95822	-1.70403	-2.01818	-0.314148	1.01306	0.020499	1.68827
YLR328W	12	TFIID-dominated	-0.815236	-0.726724	-0.624301	-1.00203	-1.05603	-1.05027	-0.722087	-1.03611	-0.314021	0.051174	0.0075986	2.11927
YDL210W	4	SAGA-dominated	-4.66471	-4.63961	-4.50159	-4.8501	-5.05573	-4.83508	-4.60197	-4.91364	-0.311667	2.29679	0.021419	1.6692
YKL023W	11	TFIID-dominated	-0.572448	-0.54189	-0.498758	-0.743508	-1.01091	-0.792598	-0.537699	-0.849006	-0.311307	-0.236153	0.0153759	1.81316
YHL016C	8	SAGA-dominated	-3.54826	-3.7185	-3.74849	-3.90708	-4.01741	-4.0224	-3.67175	-3.98229	-0.310545	1.9936	0.0163989	1.78519
YIL121W	9	SAGA-dominated	0.956918	0.969918	0.91085	0.623775	0.530924	0.755438	0.945895	0.636712	-0.309183	-0.651287	0.00782	2.10679
YJL088W	10	SAGA-dominated	0.00849628	-0.00910717	-0.0634579	-0.265447	-0.562637	-0.163304	-0.0213563	-0.330463	-0.309106	-1.59744	0.0486	1.31336
YMR140W	13	TFIID-dominated	-1.91627	-1.77494	-1.76233	-2.11814	-2.19032	-2.07165	-1.81784	-2.12671	-0.30886	1.08862	0.0075431	2.12245
YBR068C	2	SAGA-dominated	1.69521	1.61753	1.63134	1.30877	1.22969	1.48422	1.64803	1.34089	-0.307133	0.423195	0.0145412	1.8374
YLR343W	12	TFIID-dominated	-1.93233	-1.78302	-1.93197	-2.1965	-2.19258	-2.17809	-1.88244	-2.18906	-0.306613	1.13031	0.03182	1.4973
YOR383C	15	TFIID-dominated	-0.743705	-0.747434	-0.898162	-1.12228	-1.22744	-0.949488	-0.796433	-1.09974	-0.303303	0.137158	0.030998	1.50867
YPL159C	16	TFIID-dominated	-0.985783	-1.10003	-0.984875	-1.35473	-1.32836	-1.29146	-1.02356	-1.32485	-0.301289	0.40583	0.0025567	2.59232
YJR116W	10	TFIID-dominated	-1.39574	-1.4972	-1.29679	-1.8166	-1.67468	-1.60029	-1.39658	-1.69719	-0.300613	0.763146	0.024483	1.61114
YOR181W	15	SAGA-dominated	-1.36382	-1.46684	-1.679	-1.80833	-1.74496	-1.84115	-1.50322	-1.79815	-0.294928	0.846512	0.044623	1.35044
YIL056W	9	TFIID-dominated	-1.68103	-1.73611	-1.70836	-1.87374	-2.12152	-2.00505	-1.7085	-2.0001	-0.291602	1.00007	0.0126844	1.89673
YBR156C	2	TFIID-dominated	-2.42112	-2.39896	-2.53509	-2.71819	-2.69193	-2.81983	-2.45172	-2.74332	-0.291596	1.45592	0.0071634	2.14488
YOR083W	15	ND	-1.60469	-1.76269	-1.87091	-1.95521	-2.09741	-2.04927	-1.7461	-2.03396	-0.287867	1.02429	0.036423	1.43862
YGL218W	7	TFIID-dominated	-1.27868	-1.48791	-1.45535	-1.61826	-1.74873	-1.7158	-1.40731	-1.69426	-0.286948	0.760657	0.023804	1.62335
YBL033C	2	TFIID-dominated	-0.386024	-0.263809	-0.27301	-0.534331	-0.680917	-0.565863	-0.307615	-0.593704	-0.286089	-0.752185	0.0080604	2.09364
YJL172W	10	SAGA-dominated	0.104723	0.0775906	-0.170011	-0.224662	-0.327951	-0.291645	0.00410083	-0.281419	-0.28552	-1.82921	0.040881	1.38848
YPL219W	16	TFIID-dominated	-3.10905	-2.96492	-2.87893	-3.22015	-3.415	-3.16773	-2.9843	-3.26763	-0.283327	1.70824	0.046056	1.33671
YOR027W	15	TFIID-dominated	1.32829	1.60903	1.55256	1.19096	1.19601	1.25448	1.49663	1.21382	-0.28281	0.279549	0.037596	1.42486
YGL026C	7	TFIID-dominated	1.66761	1.51205	1.51545	1.37781	1.24418	1.23337	1.56504	1.28512	-0.27992	0.361901	0.0172994	1.76197
YHR208W	8	TFIID-dominated	3.43412	3.23641	3.1791	3.06084	2.93289	3.01721	3.28321	3.00365	-0.279566	1.58671	0.038499	1.41455
YNR069C	14	TFIID-dominated	-3.2795	-3.32199	-3.12521	-3.55161	-3.55198	-3.44667	-3.24223	-3.51675	-0.274518	1.81424	0.020341	1.69163
YPR076W	16	TFIID-dominated	-0.41878	-0.394113	-0.536839	-0.731084	-0.84994	-0.587686	-0.449911	-0.722903	-0.272993	-0.468126	0.032298	1.49082
YHR028W-A	8	ND	-2.84498	-3.12572	-2.88206	-3.22628	-3.26775	-3.17727	-2.95092	-3.22377	-0.272849	1.68875	0.045598	1.34105
YBR016W	2	TFIID-dominated	0.0160771	0.13375	0.0804614	-0.221838	-0.147705	-0.215613	0.0767628	-0.195052	-0.271815	-2.35807	0.0032214	2.49196
YOL050C	15	TFIID-dominated	-0.688906	-0.788387	-0.731819	-0.977575	-0.983745	-1.06276	-0.736371	-1.00803	-0.271654	0.0115315	0.0024612	2.60885
YCR091W	3	SAGA-dominated	-3.41043	-3.27778	-3.4234	-3.50082	-3.6981	-3.72754	-3.37054	-3.64215	-0.271614	1.86479	0.032622	1.48649
YLR299W	12	TFIID-dominated	-1.87554	-1.70638	-1.72228	-2.0057	-2.17154	-1.93805	-1.76807	-2.03843	-0.270366	1.02746	0.033936	1.46934
YML057C-A	13	ND	-1.28787	-1.16191	-1.25476	-1.48757	-1.63877	-1.38713	-1.23484	-1.50449	-0.269647	0.589275	0.02672	1.57316
YHL027W	8	TFIID-dominated	-0.315483	-0.417117	-0.37538	-0.577907	-0.730787	-0.602408	-0.369327	-0.637034	-0.267708	-0.650557	0.007537	2.1228
YJR014W	10	TFIID-dominated	0.603308	0.785276	0.740444	0.356421	0.459742	0.512014	0.709676	0.442726	-0.26695	-1.17551	0.020582	1.68651
YOR208W	15	SAGA-dominated	-1.96446	-2.13428	-2.0513	-2.23123	-2.43322	-2.28441	-2.05001	-2.31629	-0.266273	1.21181	0.02536	1.59585
YLR219W	12	TFIID-dominated	-1.47661	-1.36892	-1.36295	-1.63503	-1.82748	-1.54249	-1.40283	-1.66833	-0.265506	0.738409	0.037156	1.42997
YDL128W	4	TFIID-dominated	0.160257	0.157035	0.00932613	-0.0661802	-0.145636	-0.252961	0.108873	-0.154926	-0.263799	-2.69035	0.022164	1.65435
YDR388W	4	TFIID-dominated	1.00667	0.912958	0.76275	0.640407	0.595878	0.655127	0.894127	0.630471	-0.263657	-0.665499	0.027461	1.56128
YOR113W	15	TFIID-dominated	-3.11742	-3.07382	-3.19047	-3.41533	-3.43312	-3.30663	-3.12723	-3.38503	-0.257795	1.75917	0.0077417	2.11116
YML059C	13	TFIID-dominated	-2.56355	-2.65013	-2.66377	-2.7934	-2.91779	-2.93752	-2.62582	-2.8829	-0.257086	1.52752	0.00914	2.03905
YGL127C	7	TFIID-dominated	-0.800918	-0.917646	-0.908847	-1.12296	-1.21192	-1.05508	-0.875804	-1.12999	-0.254181	0.176304	0.0123173	1.90948
YKL147C	11	TFIID-dominated	-1.76374	-1.74835	-1.57208	-1.92372	-2.06581	-1.85356	-1.69473	-1.9477	-0.252971	0.961769	0.046201	1.33535
YIR036C	9	TFIID-dominated	-0.434126	-0.406447	-0.524027	-0.718594	-0.753944	-0.645901	-0.454866	-0.706146	-0.25128	-0.501961	0.0064432	2.1909
YKL192C	11	TFIID-dominated	1.39002	1.52902	1.42288	1.12036	1.19904	1.27963	1.44731	1.19968	-0.247629	0.262646	0.0166968	1.77737
YNL055C	14	TFIID-dominated	2.74726	2.63595	2.47077	2.32601	2.37063	2.41599	2.61799	2.37087	-0.24712	1.24542	0.04902	1.30963
YOR065W	15	SAGA-dominated	-1.16542	-1.1509	-1.10773	-1.43418	-1.39686	-1.33088	-1.14135	-1.38731	-0.245955	0.472285	0.00187825	2.72625
YLR004C	12	TFIID-dominated	-3.98236	-4.04837	-4.01726	-4.20605	-4.40945	-4.16961	-4.016	-4.2617	-0.245704	2.09143	0.0258	1.58838
YDL223C	4	SAGA-dominated	-2.99336	-3.0256	-3.14032	-3.3744	-3.30048	-3.21774	-3.05309	-3.29754	-0.244449	1.72139	0.0182195	1.73946
YGR092W	7	TFIID-dominated	-1.42622	-1.19483	-1.31537	-1.50141	-1.66024	-1.50806	-1.31214	-1.55657	-0.244426	0.63837	0.046756	1.33016
YLR399W-A	12	ND	0.163666	0.228741	0.224233	-0.0718699	0.0368376	-0.0814826	0.205547	-0.0388383	-0.244385	-4.68638	0.0043559	2.36092
YGL024W	7	TFIID-dominated	-2.70141	-2.54406	-2.556	-2.85336	-2.74743	-2.93034	-2.60049	-2.84371	-0.243217	1.50777	0.028925	1.53873
YIL107C	9	TFIID-dominated	-2.75723	-2.61984	-2.57754	-2.8276	-2.95492	-2.89744	-2.65154	-2.89332	-0.241783	1.53272	0.022475	1.6483
YBL069W	2	SAGA-dominated	-0.354478	-0.576694	-0.46247	-0.731688	-0.716534	-0.665536	-0.464547	-0.704586	-0.240039	-0.505152	0.028039	1.55224
YMR037C	13	TFIID-dominated	-1.85578	-1.90106	-1.83878	-1.97362	-2.25861	-2.08234	-1.86521	-2.10486	-0.239651	1.07372	0.039519	1.40319
YMR145C	13	TFIID-dominated	1.15855	1.18887	1.21895	1.02146	0.795146	1.0317	1.18879	0.949435	-0.239354	-0.0748582	0.030265	1.51906
YHL008C	8	ND	-1.45009	-1.33789	-1.54551	-1.62417	-1.74888	-1.67635	-1.4445	-1.68313	-0.238635	0.751149	0.030441	1.51654
YLR121C	12	SAGA-dominated	-0.654435	-0.661841	-0.581011	-0.897772	-0.984989	-0.727272	-0.632429	-0.870011	-0.237582	-0.200895	0.036959	1.43228
YKL084W	11	SAGA/TFIID	-0.374221	-0.268308	-0.21415	-0.402061	-0.63824	-0.525798	-0.28556	-0.522033	-0.236473	-0.937787	0.043603	1.36048
YEL032C-A	5	ND	-0.802197	-0.659233	-0.867493	-1.07005	-1.00441	-0.963203	-0.776308	-1.01255	-0.236246	0.0179983	0.03134	1.5039
YGR102C	7	TFIID-dominated	-0.582804	-0.502341	-0.666305	-0.739086	-0.959298	-0.76111	-0.583817	-0.819831	-0.236015	-0.286601	0.044704	1.34965
YHR183W	8	TFIID-dominated	3.33724	3.31046	3.1669	3.13683	2.99036	2.98189	3.27153	3.03636	-0.235174	1.60234	0.032724	1.48513
YBL085W	2	ND	-1.279	-1.17785	-1.29766	-1.44873	-1.48101	-1.52297	-1.2515	-1.48424	-0.232735	0.569722	0.0067395	2.17137
YIL135C	9	TFIID-dominated	-0.961413	-0.992259	-1.05206	-1.18498	-1.33272	-1.1845	-1.00191	-1.23406	-0.232153	0.303417	0.0121413	1.91573
YGL184C	7	SAGA-dominated	-1.32202	-1.25915	-1.17335	-1.44336	-1.58179	-1.42569	-1.25151	-1.48361	-0.232106	0.569114	0.023182	1.63485
YER039C	5	TFIID-dominated	-3.25055	-3.23391	-3.30994	-3.41589	-3.66616	-3.40628	-3.2648	-3.49611	-0.23131	1.80575	0.047224	1.32584
YJL184W	10	TFIID-dominated	-0.140207	-0.134116	-0.0213891	-0.375399	-0.264276	-0.34421	-0.0985707	-0.327962	-0.229391	-1.6084	0.0117829	1.92875
YOL036W	15	TFIID-dominated	-0.806415	-0.912927	-1.00492	-1.08931	-1.14224	-1.17173	-0.908088	-1.13443	-0.226339	0.181964	0.025898	1.58673
YER068W	5	TFIID-dominated	-0.757035	-0.76927	-0.870763	-0.940999	-1.04624	-1.07748	-0.799022	-1.02157	-0.222551	0.0307927	0.0150826	1.82152
YER090W	5	TFIID-dominated	1.09882	0.982241	1.08831	0.939085	0.780918	0.784701	1.05646	0.834901	-0.221557	-0.260322	0.024942	1.60307
YCL032W	3	TFIID-dominated	-1.46693	-1.33034	-1.41354	-1.63965	-1.54841	-1.68543	-1.4036	-1.6245	-0.220895	0.699993	0.018057	1.74335
YPR058W	16	TFIID-dominated	0.00270783	-0.0433284	0.0465758	-0.129675	-0.325698	-0.193228	0.00198508	-0.216201	-0.218186	-2.20956	0.022401	1.64973
YBR233W	2	TFIID-dominated	-2.03753	-1.91749	-2.06559	-2.11477	-2.2946	-2.26416	-2.00687	-2.22451	-0.217644	1.15349	0.039565	1.40269
YMR318C	13	TFIID-dominated	1.97652	1.92758	2.03086	1.87322	1.64653	1.7647	1.97832	1.76148	-0.216838	0.81679	0.035236	1.45301
YJL116C	10	TFIID-dominated	-2.11223	-2.31026	-2.31605	-2.43361	-2.45763	-2.49597	-2.24618	-2.46241	-0.216224	1.30007	0.044316	1.35344
YJR091C	10	TFIID-dominated	-1.42337	-1.31805	-1.33358	-1.5135	-1.63057	-1.57912	-1.35833	-1.5744	-0.216063	0.654799	0.0100975	1.99579
YER101C	5	TFIID-dominated	-2.55246	-2.46312	-2.39329	-2.61789	-2.76601	-2.66941	-2.46962	-2.68443	-0.21481	1.42462	0.027678	1.55787
YDR508C	4	TFIID-dominated	1.63862	1.59386	1.53637	1.43918	1.34355	1.34379	1.58962	1.37551	-0.214112	0.459961	0.0079952	2.09717
YGL219C	7	TFIID-dominated	-1.22693	-1.42271	-1.36029	-1.50327	-1.50197	-1.64283	-1.33664	-1.54936	-0.212719	0.631672	0.048158	1.31733
YFR035C	6	TFIID-dominated	-1.68372	-1.60364	-1.56107	-1.76679	-1.9652	-1.75423	-1.61614	-1.82874	-0.212594	0.870849	0.044703	1.34966
YPL194W	16	TFIID-dominated	-2.83751	-2.91166	-2.75604	-2.96274	-3.07991	-3.10024	-2.83507	-3.04763	-0.212561	1.60769	0.027839	1.55535
YJR046W	10	TFIID-dominated	-1.12904	-1.12123	-1.15382	-1.45147	-1.35238	-1.23713	-1.1347	-1.34699	-0.212293	0.42974	0.023218	1.63418
YNR056C	14	TFIID-dominated	-2.65051	-2.68236	-2.68339	-2.85999	-2.97061	-2.82079	-2.67209	-2.8838	-0.211708	1.52797	0.0079441	2.09996
YPR075C	16	TFIID-dominated	0.253656	0.279048	0.0807856	-0.0729948	0.0288123	0.0243058	0.204497	-0.0066256	-0.211122	-7.23773	0.042144	1.37526
YBR059C	2	TFIID-dominated	-1.2522	-1.2728	-1.2615	-1.39727	-1.51127	-1.50873	-1.26216	-1.47242	-0.210257	0.55819	0.0043247	2.36404
YIL041W	9	TFIID-dominated	1.3885	1.3618	1.35294	1.17232	1.19413	1.10892	1.36775	1.15846	-0.209291	0.212205	0.0013554	2.86793
YPR059C	16	TFIID-dominated	-0.0165557	-0.060842	0.0298719	-0.132021	-0.320551	-0.216344	-0.0158419	-0.222972	-0.20713	-2.16507	0.023697	1.62531
YMR290W-A	13	TFIID-dominated	0.091224	-0.00878951	0.100767	-0.135059	-0.105346	-0.196161	0.0610671	-0.145522	-0.206589	-2.78069	0.0097597	2.01056
YNL154C	14	TFIID-dominated	0.724553	0.799055	0.716347	0.601249	0.467968	0.554542	0.746652	0.541253	-0.205399	-0.885626	0.0111847	1.95138
YIL108W	9	TFIID-dominated	-1.26429	-1.33439	-1.43234	-1.44726	-1.63656	-1.56164	-1.34367	-1.54849	-0.204815	0.63086	0.049261	1.3075
YML057W	13	TFIID-dominated	-0.915845	-0.878469	-0.881096	-1.03547	-1.18007	-1.07312	-0.891803	-1.09622	-0.204418	0.132539	0.0083382	2.07893
YGL066W	7	TFIID-dominated	-1.37296	-1.33249	-1.38652	-1.48588	-1.61789	-1.59906	-1.36399	-1.56761	-0.203621	0.648566	0.0089564	2.04787
YKR098C	11	TFIID-dominated	-2.8595	-2.88494	-2.87582	-3.03318	-3.11925	-3.07679	-2.87342	-3.0764	-0.202985	1.62125	0.00116219	2.93472
YPL221W	16	SAGA-dominated	-0.23631	-0.262724	-0.27698	-0.366986	-0.588093	-0.428776	-0.258671	-0.461285	-0.202614	-1.11627	0.031822	1.49727
YLR115W	12	TFIID-dominated	-1.57321	-1.54314	-1.60268	-1.64721	-1.86737	-1.80733	-1.57301	-1.77397	-0.200958	0.826981	0.037875	1.42165
YLR263W	12	TFIID-dominated	-3.07593	-3.16497	-3.2575	-3.35872	-3.42191	-3.31625	-3.16613	-3.36563	-0.199493	1.75088	0.033198	1.47889
YGL023C	7	TFIID-dominated	-0.522518	-0.5627	-0.607378	-0.656286	-0.813901	-0.820451	-0.564199	-0.763546	-0.199348	-0.389213	0.026036	1.58443
YOR365C	15	ND	-3.96169	-3.92813	-3.80199	-4.01755	-4.16492	-4.10509	-3.89727	-4.09585	-0.198581	2.03416	0.039802	1.4001
YML112W	13	TFIID-dominated	-1.73838	-1.69735	-1.80715	-1.94	-2.01544	-1.87748	-1.74763	-1.94431	-0.196678	0.959256	0.017641	1.75348
YKR018C	11	TFIID-dominated	0.0832096	0.189974	0.233553	0.0556782	-0.111534	-0.0262091	0.168912	-0.027355	-0.196267	-5.19205	0.039818	1.39992
YKL184W	11	TFIID-dominated	0.534607	0.415698	0.312126	0.234707	0.24601	0.193167	0.42081	0.224628	-0.196183	-2.15439	0.047845	1.32016
YPL048W	16	TFIID-dominated	1.96561	1.89967	1.79047	1.73194	1.61985	1.72276	1.88525	1.69152	-0.19373	0.758317	0.037476	1.42625
YIL115W-A	9	ND	-0.431445	-0.389438	-0.457338	-0.640539	-0.578645	-0.638487	-0.426074	-0.619223	-0.19315	-0.691468	0.0024824	2.60513
YPL006W	16	ND	-1.61514	-1.56624	-1.62077	-1.72493	-1.92617	-1.72685	-1.60072	-1.79265	-0.191932	0.842092	0.04128	1.38426
YHR024C	8	TFIID-dominated	-0.197851	-0.216312	-0.206464	-0.351463	-0.458003	-0.386553	-0.206875	-0.398673	-0.191798	-1.32672	0.0029967	2.52336
YLL038C	12	TFIID-dominated	-0.517378	-0.703788	-0.640145	-0.799011	-0.859768	-0.777132	-0.620437	-0.81197	-0.191533	-0.300502	0.037944	1.42086
YKL129C	11	TFIID-dominated	-2.4431	-2.43046	-2.31476	-2.54302	-2.66959	-2.54723	-2.39611	-2.58661	-0.190508	1.37106	0.031077	1.50756
YDL218W	4	TFIID-dominated	-3.85808	-3.84029	-3.93031	-4.05041	-4.12739	-4.02094	-3.87623	-4.06625	-0.190021	2.0237	0.0101642	1.99293
YPL036W	16	SAGA/TFIID	-3.22473	-3.29264	-3.36746	-3.41404	-3.53335	-3.50468	-3.29494	-3.48402	-0.189081	1.80075	0.027004	1.56857
YLR256W	12	TFIID-dominated	-0.555683	-0.721377	-0.647106	-0.743392	-0.857764	-0.889752	-0.641388	-0.830303	-0.188914	-0.268291	0.046301	1.33441
YBL084C	2	ND	-2.36453	-2.27666	-2.34535	-2.4427	-2.60718	-2.50179	-2.32885	-2.51722	-0.188378	1.33183	0.024262	1.61507
YOR384W	15	TFIID-dominated	-2.46797	-2.46835	-2.52893	-2.58515	-2.66959	-2.77531	-2.48842	-2.67668	-0.188265	1.42045	0.028498	1.54519
YBR177C	2	TFIID-dominated	0.931698	0.871019	0.938334	0.80486	0.596977	0.777349	0.913684	0.726395	-0.187289	-0.461174	0.044564	1.35102
YML009C-A	13	ND	1.68965	1.70649	1.57889	1.46104	1.454	1.50028	1.65834	1.47177	-0.186572	0.557554	0.0132646	1.87731
YNR018W	14	TFIID-dominated	1.27788	1.21672	1.12493	0.978992	1.04608	1.04519	1.20651	1.02342	-0.183093	0.0333983	0.023144	1.63556
YPL009C	16	TFIID-dominated	-0.140978	-0.246109	-0.242745	-0.38081	-0.346059	-0.449317	-0.209944	-0.392062	-0.182118	-1.35085	0.0174797	1.75747
YKL101W	11	TFIID-dominated	-0.828393	-0.769162	-0.907312	-0.962336	-1.08687	-0.995995	-0.834956	-1.01507	-0.180113	0.0215768	0.030105	1.52136
YML101C	13	TFIID-dominated	-0.301659	-0.263809	-0.170305	-0.359563	-0.478432	-0.437991	-0.245258	-0.425329	-0.180071	-1.23335	0.027717	1.55725
YKR019C	11	TFIID-dominated	-2.38412	-2.46046	-2.47665	-2.58588	-2.67428	-2.59983	-2.44041	-2.62	-0.179587	1.38957	0.0107626	1.96808
YNL304W	14	TFIID-dominated	-2.20966	-2.18529	-2.06913	-2.33663	-2.36973	-2.2946	-2.15469	-2.33365	-0.178959	1.22259	0.02424	1.61547
YFR040W	6	TFIID-dominated	-0.95793	-0.94888	-1.04007	-1.10054	-1.18125	-1.19913	-0.982293	-1.16031	-0.178013	0.214505	0.0132221	1.8787
YFR022W	6	SAGA/TFIID	-2.57258	-2.62048	-2.50282	-2.67405	-2.71794	-2.83572	-2.56529	-2.74257	-0.177277	1.45553	0.037816	1.42232
YDL046W	4	TFIID-dominated	1.10488	1.18359	1.12406	1.05092	0.884122	0.945763	1.13751	0.960268	-0.177244	-0.0584916	0.028678	1.54245
YOR330C	15	TFIID-dominated	-1.54908	-1.6351	-1.58745	-1.68975	-1.84464	-1.7668	-1.59054	-1.76706	-0.176521	0.821354	0.024056	1.61878
YOL040C	15	TFIID-dominated	5.91466	5.87769	5.90021	5.70921	5.70815	5.74573	5.89752	5.72103	-0.176488	2.51628	0.00041731	3.37954
YLL029W	12	TFIID-dominated	0.144479	0.204679	0.130886	-0.0350883	-0.103859	0.0915788	0.160015	-0.0157895	-0.175804	-5.98489	0.04314	1.36512
YOL025W	15	TFIID-dominated	-3.03301	-2.95152	-3.01748	-3.23537	-3.21392	-3.07717	-3.00067	-3.17549	-0.174814	1.66698	0.033142	1.47962
YFR037C	6	TFIID-dominated	1.00983	0.93471	0.838115	0.741196	0.807659	0.711147	0.927551	0.753334	-0.174218	-0.408639	0.041217	1.38492
YPL015C	16	TFIID-dominated	-0.705983	-0.676063	-0.71584	-0.859805	-0.952659	-0.792442	-0.699295	-0.868302	-0.169007	-0.203731	0.020995	1.67788
YOL099C	15	TFIID-dominated	-2.05584	-2.0492	-2.02893	-2.17996	-2.20993	-2.2499	-2.04465	-2.21326	-0.168608	1.14617	0.00129635	2.88728
YIL046W	9	ND	-1.06581	-0.991381	-1.04567	-1.15413	-1.30121	-1.15212	-1.03429	-1.20248	-0.168196	0.266019	0.031665	1.49942
YML007W	13	TFIID-dominated	-0.207182	-0.126844	-0.0867686	-0.251954	-0.383511	-0.28564	-0.140265	-0.307035	-0.16677	-1.70352	0.03352	1.4747
YKR048C	11	TFIID-dominated	1.95944	1.88304	1.88511	1.75177	1.70735	1.76958	1.90919	1.7429	-0.166294	0.801491	0.0064811	2.18835
YOR301W	15	TFIID-dominated	-1.20926	-1.21304	-1.30311	-1.40458	-1.335	-1.48393	-1.2418	-1.40784	-0.166034	0.493482	0.032937	1.48232
YKL197C	11	TFIID-dominated	-2.41947	-2.50476	-2.40374	-2.53348	-2.65435	-2.63614	-2.44266	-2.60799	-0.165336	1.38294	0.027558	1.55975
YER176W	5	TFIID-dominated	-0.842595	-0.959264	-0.908028	-1.02295	-1.03475	-1.14219	-0.903296	-1.06663	-0.163333	0.0930576	0.031599	1.50033
YLR026C	12	TFIID-dominated	-0.697487	-0.725542	-0.75329	-0.856614	-0.897839	-0.909903	-0.72544	-0.888119	-0.162679	-0.171176	0.0020775	2.68246
YCR081C-A	3	ND	-1.84782	-1.99939	-1.96052	-2.05427	-2.09073	-2.14594	-1.93591	-2.09698	-0.161073	1.06831	0.041424	1.38275
YML109W	13	TFIID-dominated	-2.51102	-2.5748	-2.60955	-2.64046	-2.7826	-2.75406	-2.56512	-2.72571	-0.160582	1.44663	0.036336	1.43966
YLR027C	12	SAGA-dominated	2.38827	2.28189	2.25882	2.21019	2.11171	2.12542	2.30966	2.14911	-0.160555	1.10374	0.035883	1.44511
YIL031W	9	TFIID-dominated	-2.31976	-2.32178	-2.47368	-2.5016	-2.52909	-2.56566	-2.37174	-2.53212	-0.160379	1.34034	0.043862	1.35791
YLL037W	12	TFIID-dominated	-2.03546	-2.04126	-2.16377	-2.19269	-2.29386	-2.22608	-2.08016	-2.23754	-0.15738	1.16192	0.037919	1.42114
YPL262W	16	SAGA-dominated	0.575215	0.631029	0.520099	0.48645	0.385897	0.385482	0.575448	0.419276	-0.156171	-1.25403	0.028663	1.54268
YAL034C	1	ND	-2.2438	-2.22091	-2.18935	-2.32177	-2.45433	-2.34383	-2.21802	-2.37331	-0.15529	1.2469	0.021016	1.67745
YPR191W	16	TFIID-dominated	0.326948	0.308248	0.372958	0.252231	0.0962575	0.195874	0.336051	0.181454	-0.154597	-2.46232	0.031921	1.49592
YNL045W	14	TFIID-dominated	-0.948141	-0.922739	-1.01381	-1.09119	-1.16024	-1.09683	-0.961563	-1.11608	-0.154521	0.158446	0.0117771	1.92896
YBR127C	2	TFIID-dominated	2.45419	2.42714	2.33172	2.32418	2.22102	2.20853	2.40435	2.25125	-0.153105	1.17072	0.04292	1.36734
YOR133W	15	TFIID-dominated	2.4879	2.37635	2.36204	2.25006	2.28404	2.23366	2.40877	2.25592	-0.152842	1.17372	0.02638	1.57873
YOR141C	15	TFIID-dominated	-1.51394	-1.50986	-1.43918	-1.59217	-1.65458	-1.67441	-1.48766	-1.64039	-0.152725	0.714035	0.0120159	1.92024
YER165C-A	5	ND	-1.79651	-1.82449	-1.79127	-1.90061	-2.00063	-1.9646	-1.80409	-1.95528	-0.151185	0.967374	0.0072837	2.13765
YCR068W	3	TFIID-dominated	-2.15072	-2.13788	-2.12111	-2.22864	-2.37568	-2.25729	-2.13657	-2.2872	-0.150632	1.19358	0.025704	1.59
YDL053C	4	TFIID-dominated	-0.243126	-0.27436	-0.305965	-0.391161	-0.472412	-0.409114	-0.274484	-0.424229	-0.149745	-1.23708	0.0076241	2.11781
YOL135C	15	TFIID-dominated	-1.35132	-1.45043	-1.4197	-1.5569	-1.59605	-1.51601	-1.40715	-1.55632	-0.14917	0.638139	0.017064	1.76792
YPL222W	16	TFIID-dominated	-2.5158	-2.54088	-2.58933	-2.70822	-2.72564	-2.65912	-2.54867	-2.69766	-0.148988	1.43171	0.0072592	2.13911
YDL144C	4	TFIID-dominated	-1.20307	-1.23062	-1.17384	-1.39778	-1.29058	-1.3628	-1.20251	-1.35038	-0.147874	0.433371	0.0132411	1.87808
YLR382C	12	TFIID-dominated	-2.42755	-2.42193	-2.4582	-2.5385	-2.64797	-2.56477	-2.43589	-2.58375	-0.147855	1.36946	0.0114237	1.94219
YFR036W-A	6	ND	1.2698	1.20049	1.15114	1.10491	1.04567	1.03195	1.20714	1.06084	-0.1463	0.0852132	0.025301	1.59686
YPL094C	16	TFIID-dominated	1.07764	1.12088	1.07357	0.961189	0.935561	0.937328	1.0907	0.944693	-0.146006	-0.0820832	0.00120406	2.91935
YDR457W	4	TFIID-dominated	-1.81487	-1.87627	-1.89024	-1.9542	-1.96874	-2.09609	-1.86046	-2.00635	-0.145886	1.00457	0.041144	1.38569
YHR082C	8	TFIID-dominated	-0.753422	-0.773936	-0.69343	-0.875452	-0.934417	-0.846605	-0.740263	-0.885491	-0.145229	-0.17545	0.0147757	1.83045
YNL167C	14	TFIID-dominated	-1.72517	-1.71784	-1.68203	-1.75764	-1.88342	-1.9179	-1.70835	-1.85299	-0.144642	0.889854	0.043217	1.36435
YFR016C	6	TFIID-dominated	-0.878152	-0.851815	-0.894854	-0.93868	-1.10856	-1.01064	-0.874941	-1.01929	-0.14435	0.0275661	0.042044	1.3763
YKL088W	11	TFIID-dominated	-0.798565	-0.798224	-0.877877	-0.94558	-1.05764	-0.904395	-0.824889	-0.969204	-0.144315	-0.0451281	0.048595	1.31341
YOL029C	15	TFIID-dominated	-0.383946	-0.428955	-0.474287	-0.501774	-0.636046	-0.581812	-0.429063	-0.573211	-0.144148	-0.802862	0.036039	1.44323
YOL123W	15	TFIID-dominated	0.930004	0.902288	0.946973	0.815046	0.741388	0.792815	0.926422	0.783083	-0.143339	-0.352763	0.0044427	2.35235
YCR067C	3	TFIID-dominated	-1.42309	-1.37657	-1.45865	-1.51251	-1.57455	-1.59687	-1.41944	-1.56131	-0.141873	0.642756	0.0151028	1.82094
YIR003W	9	TFIID-dominated	-1.43168	-1.42254	-1.48492	-1.50695	-1.60354	-1.65381	-1.44638	-1.5881	-0.141718	0.667302	0.037803	1.42247
YGL090W	7	TFIID-dominated	-1.6517	-1.57963	-1.62161	-1.71808	-1.78545	-1.76849	-1.61765	-1.75734	-0.139692	0.813391	0.0088384	2.05363
YOR109W	15	TFIID-dominated	-1.12488	-1.03438	-1.1291	-1.17467	-1.26107	-1.27042	-1.09612	-1.23539	-0.139271	0.304964	0.033896	1.46985
YMR207C	13	TFIID-dominated	-2.79473	-2.82934	-2.83634	-2.88188	-2.97216	-3.02191	-2.82014	-2.95865	-0.138514	1.56494	0.029763	1.52632
YCR030C	3	ND	-1.65758	-1.59095	-1.5692	-1.68847	-1.75202	-1.78924	-1.60591	-1.74325	-0.137337	0.801776	0.025457	1.59419
YCR073W-A	3	ND	-0.172578	-0.160074	-0.260288	-0.318916	-0.391619	-0.292844	-0.197647	-0.33446	-0.136813	-1.5801	0.03348	1.47521
YDR026C	4	TFIID-dominated	-0.814548	-0.921662	-0.94523	-1.00098	-1.06089	-1.02938	-0.893814	-1.03042	-0.136605	0.0432301	0.039656	1.40169
YOR335W-A	15	ND	2.233	2.15228	2.15215	2.11977	2.00378	2.00462	2.17914	2.04272	-0.136419	1.03049	0.044119	1.35537
YGL073W	7	TFIID-dominated	-1.32196	-1.25024	-1.27404	-1.35363	-1.41557	-1.48577	-1.28208	-1.41832	-0.136242	0.504185	0.033216	1.47865
YDR047W	4	TFIID-dominated	0.427537	0.353082	0.397787	0.2228	0.271535	0.283279	0.392802	0.259205	-0.133597	-1.94784	0.0095182	2.02145
YLR399C	12	SAGA-dominated	0.230059	0.349902	0.305695	0.136578	0.216969	0.136561	0.295219	0.163369	-0.131849	-2.61379	0.041504	1.38191
YBR234C	2	TFIID-dominated	0.405709	0.51043	0.506167	0.343744	0.297311	0.39051	0.474102	0.343855	-0.130247	-1.54013	0.040479	1.39277
YGL189C	7	TFIID-dominated	5.75451	5.8117	5.86876	5.70158	5.63398	5.72204	5.81166	5.68587	-0.125788	2.50738	0.041925	1.37753
YER002W	5	TFIID-dominated	1.55853	1.56491	1.61954	1.48646	1.45965	1.42118	1.58099	1.45577	-0.12523	0.541778	0.0100351	1.99848
YNL058C	14	TFIID-dominated	-0.180907	-0.0802368	-0.167307	-0.224443	-0.279491	-0.29929	-0.142817	-0.267741	-0.124924	-1.90109	0.034138	1.46676
YNL059C	14	TFIID-dominated	-0.595431	-0.644402	-0.678567	-0.776417	-0.800666	-0.715207	-0.639467	-0.764097	-0.12463	-0.388173	0.023959	1.62053
YLR203C	12	TFIID-dominated	-0.337939	-0.400926	-0.401427	-0.483267	-0.499458	-0.530697	-0.380097	-0.504474	-0.124377	-0.987147	0.0085224	2.06944
YIL029W-A	9	ND	-0.329863	-0.205847	-0.30585	-0.415093	-0.368671	-0.413293	-0.28052	-0.399019	-0.118499	-1.32547	0.048705	1.31243
YFR044C	6	TFIID-dominated	0.849893	0.770094	0.786343	0.707686	0.628707	0.715254	0.80211	0.683882	-0.118228	-0.54818	0.032221	1.49186
YER180C-A	5	ND	-1.14098	-1.05795	-1.03827	-1.21464	-1.22134	-1.15406	-1.07907	-1.19668	-0.117614	0.259038	0.037464	1.42639
YIL030C	9	TFIID-dominated	-0.404589	-0.46688	-0.515738	-0.54969	-0.561231	-0.627949	-0.462402	-0.579624	-0.117221	-0.786812	0.045039	1.34641
YER083C	5	TFIID-dominated	0.353372	0.349399	0.293448	0.214552	0.177872	0.254787	0.332073	0.215737	-0.116336	-2.21265	0.016477	1.78312
YDR208W	4	TFIID-dominated	-1.05168	-1.13303	-1.13047	-1.21071	-1.24178	-1.20342	-1.10506	-1.21864	-0.113577	0.28527	0.0195371	1.70914
YER144C	5	TFIID-dominated	-1.82849	-1.85261	-1.90388	-2.01238	-1.94154	-1.95903	-1.86166	-1.97098	-0.109323	0.978916	0.023598	1.62712
YER147C	5	TFIID-dominated	-2.26228	-2.27102	-2.27565	-2.36334	-2.37298	-2.3621	-2.26965	-2.36614	-0.0964878	1.24254	5.5625e-05	4.25473
YHR019C	8	TFIID-dominated	2.87764	2.85079	2.80952	2.79844	2.7493	2.71248	2.84598	2.75341	-0.0925769	1.46122	0.043125	1.36527
YJR063W	10	TFIID-dominated	0.763187	0.785055	0.82296	0.670028	0.69934	0.735432	0.790401	0.7016	-0.0888008	-0.51128	0.026105	1.58328
YOR331C	15	TFIID-dominated	3.19548	3.19152	3.2068	3.10918	3.10507	3.12313	3.19793	3.11246	-0.0854745	1.63805	0.00027708	3.55739
YNL204C	14	TFIID-dominated	-2.7842	-2.82964	-2.79782	-2.86742	-2.8957	-2.87147	-2.80388	-2.8782	-0.074312	1.52516	0.0101556	1.99329
YJL176C	10	TFIID-dominated	-1.17142	-1.19936	-1.19343	-1.21902	-1.28317	-1.27493	-1.18807	-1.25904	-0.0709671	0.332323	0.030777	1.51177
YPR091C	16	TFIID-dominated	-1.39764	-1.40395	-1.34298	-1.45365	-1.43099	-1.44917	-1.38152	-1.4446	-0.06308	0.530674	0.039578	1.40255
YNL254C	14	TFIID-dominated	-1.72068	-1.74363	-1.7564	-1.68937	-1.63681	-1.62645	-1.74024	-1.65088	0.089361	0.723233	0.016143	1.79202
YPL017C	16	TFIID-dominated	-1.62772	-1.64914	-1.63823	-1.5238	-1.54967	-1.56533	-1.63836	-1.54627	0.0920961	0.628789	0.0026644	2.5744
YDL166C	4	TFIID-dominated	-0.194098	-0.232855	-0.152116	-0.141148	-0.0910199	-0.0657167	-0.193023	-0.099295	0.0937283	-3.33214	0.043236	1.36415
YPR119W	16	TFIID-dominated	-1.34514	-1.36856	-1.41871	-1.29251	-1.25004	-1.30599	-1.37747	-1.28285	0.0946259	0.359348	0.02566	1.59074
YHR086W	8	TFIID-dominated	-1.94757	-1.98118	-1.98953	-1.82858	-1.93555	-1.85909	-1.97276	-1.87441	0.0983536	0.906435	0.047322	1.32494
YOL142W	15	TFIID-dominated	-0.592795	-0.562652	-0.58359	-0.4237	-0.466147	-0.492442	-0.579679	-0.460763	0.118916	-1.1179	0.0062162	2.20648
YPL239W	16	TFIID-dominated	0.670439	0.651584	0.691359	0.847273	0.758766	0.778709	0.671127	0.794916	0.123789	-0.331125	0.0147813	1.83029
YOL097C	15	TFIID-dominated	1.52614	1.39813	1.39156	1.57874	1.54298	1.57987	1.43861	1.5672	0.128588	0.648187	0.045378	1.34315
YHR035W	8	TFIID-dominated	-4.38958	-4.38736	-4.31211	-4.16918	-4.29747	-4.23039	-4.36302	-4.23234	0.13067	2.08146	0.045824	1.33891
YJL045W	10	TFIID-dominated	-5.54425	-5.58511	-5.55005	-5.48892	-5.34159	-5.44797	-5.5598	-5.42616	0.133642	2.43993	0.048341	1.31568
YNR040W	14	ND	-2.01153	-2.09845	-1.96052	-1.87616	-1.84939	-1.91575	-2.0235	-1.88043	0.143065	0.911066	0.029942	1.52372
YOL076W	15	TFIID-dominated	-1.40827	-1.40696	-1.338	-1.16391	-1.29641	-1.22992	-1.38441	-1.23008	0.154331	0.298751	0.0281	1.55129
YKL060C	11	SAGA-dominated	7.1192	7.09898	7.0329	7.24016	7.19785	7.27745	7.08369	7.23849	0.154796	2.85569	0.0109179	1.96186
YOL077C	15	TFIID-dominated	0.923765	0.994629	1.08179	1.11328	1.21017	1.1454	1.00006	1.15629	0.156225	0.209498	0.042475	1.37187
YLR300W	12	SAGA-dominated	2.86105	2.83567	2.77473	3.04048	2.89755	3.01286	2.82381	2.98363	0.159816	1.57707	0.035723	1.44705
YHR137C-A	8	ND	-1.22431	-1.03451	-1.15625	-0.941199	-0.959333	-1.01346	-1.13836	-0.971329	0.167026	-0.0419675	0.045476	1.34222
YGL263W	7	ND	-3.95956	-3.90747	-4.01881	-3.8501	-3.76577	-3.76088	-3.96195	-3.79225	0.169697	1.92305	0.0167631	1.77565
YPR097W	16	TFIID-dominated	-1.81101	-1.86038	-1.77869	-1.59369	-1.69193	-1.64433	-1.81669	-1.64332	0.173373	0.716612	0.0097955	2.00897
YCR102C	3	TFIID-dominated	-4.79235	-4.85939	-4.82506	-4.53549	-4.6607	-4.73804	-4.8256	-4.64474	0.180854	2.2156	0.049845	1.30238
YJR100C	10	TFIID-dominated	-1.555	-1.53362	-1.44029	-1.39509	-1.21005	-1.34477	-1.50963	-1.31664	0.192998	0.396857	0.046876	1.32905
YOR039W	15	TFIID-dominated	0.201178	0.169689	0.266864	0.390471	0.515346	0.313183	0.212577	0.406333	0.193757	-1.29926	0.046919	1.32865
YMR066W	13	TFIID-dominated	-2.83812	-2.80423	-2.76057	-2.56772	-2.55906	-2.68523	-2.80097	-2.604	0.196974	1.38073	0.0143807	1.84222
YFL003C	6	TFIID-dominated	-4.70074	-4.62164	-4.50313	-4.33548	-4.38166	-4.47983	-4.60851	-4.39899	0.209515	2.13717	0.04126	1.38447
YBR009C	2	TFIID-dominated	3.62737	3.62385	3.76504	3.82318	3.83496	3.99885	3.67208	3.88566	0.213577	1.95816	0.047863	1.32
YBR025C	2	TFIID-dominated	2.48697	2.50902	2.61417	2.81772	2.67314	2.76704	2.53672	2.75263	0.215909	1.46081	0.020761	1.68275
YML028W	13	SAGA-dominated	4.26052	4.22216	4.20263	4.39229	4.57329	4.38427	4.22843	4.44995	0.221516	2.15379	0.032597	1.48682
YOR101W	15	TFIID-dominated	0.209057	0.20205	0.0557201	0.468804	0.311343	0.354408	0.155609	0.378185	0.222576	-1.40284	0.031436	1.50257
YGL159W	7	TFIID-dominated	-1.82654	-1.76226	-1.6769	-1.56051	-1.41237	-1.61944	-1.75524	-1.53077	0.224465	0.614258	0.045158	1.34527
YDR268W	4	TFIID-dominated	-1.91856	-1.90314	-1.84211	-1.61011	-1.60614	-1.74962	-1.88794	-1.65529	0.232648	0.727083	0.0129172	1.88883
YOL080C	15	TFIID-dominated	-0.436167	-0.594185	-0.615647	-0.331048	-0.260957	-0.352287	-0.548667	-0.314764	0.233903	-1.66766	0.0190206	1.72078
YHR137W	8	SAGA-dominated	-1.30381	-1.38794	-1.40378	-1.03017	-1.181	-1.17909	-1.36517	-1.13009	0.235086	0.176435	0.0191049	1.71886
YOL079W	15	TFIID-dominated	-0.375004	-0.481115	-0.480186	-0.263242	-0.0993104	-0.256549	-0.445435	-0.206367	0.239068	-2.27671	0.023762	1.62412
YLR230W	12	TFIID-dominated	1.60667	1.71409	1.63678	1.85505	1.99307	1.86209	1.65251	1.9034	0.250891	0.928582	0.0120837	1.9178
YEL064C	5	TFIID-dominated	-3.18669	-3.2347	-3.0166	-2.95053	-2.79701	-2.93706	-3.146	-2.89487	0.251128	1.5335	0.03842	1.41544
YJR009C	10	SAGA-dominated	4.9684	4.9612	4.77625	5.22475	5.07315	5.17802	4.90195	5.15864	0.256687	2.36699	0.026223	1.58132
YLR034C	12	TFIID-dominated	-0.33177	-0.288375	-0.438137	-0.17936	0.0335386	-0.142086	-0.352761	-0.0959691	0.256792	-3.38129	0.03624	1.44081
YHR007C	8	SAGA-dominated	2.54909	2.54334	2.48112	2.70123	2.96072	2.71871	2.52451	2.79355	0.269036	1.4821	0.046937	1.32848
YMR083W	13	TFIID-dominated	2.01815	1.98654	2.00871	2.27041	2.30799	2.24522	2.00447	2.27454	0.270069	1.18557	0.000241	3.61798
YOL139C	15	TFIID-dominated	2.82964	2.90255	2.99827	3.10919	3.26074	3.1785	2.91015	3.18281	0.272655	1.6703	0.0142358	1.84662
YBR137W	2	TFIID-dominated	-1.24886	-1.21656	-1.00418	-0.842527	-0.993712	-0.807113	-1.15653	-0.881117	0.275415	-0.182594	0.044117	1.35539
YNL013C	14	TFIID-dominated	-4.15115	-4.12224	-4.13888	-3.9076	-3.81852	-3.85844	-4.13742	-3.86152	0.275904	1.94917	0.00070077	3.15442
YDR427W	4	TFIID-dominated	0.0734693	0.177117	0.371838	0.439028	0.53707	0.474374	0.207475	0.483491	0.276016	-1.04844	0.035044	1.45539
YDR325W	4	TFIID-dominated	-2.32001	-2.38264	-2.18997	-2.06451	-1.90146	-2.0971	-2.29754	-2.02102	0.27652	1.01508	0.031582	1.50056
YGR165W	7	TFIID-dominated	-1.14602	-1.08459	-1.17434	-0.976517	-0.70061	-0.896748	-1.13498	-0.857958	0.277025	-0.221021	0.041398	1.38302
YHL003C	8	TFIID-dominated	0.356666	0.414634	0.440983	0.536588	0.831738	0.681944	0.404094	0.683423	0.279329	-0.549149	0.042237	1.37431
YEL030C-A	5	ND	-5.14264	-5.09989	-5.16611	-4.75883	-5.01247	-4.78657	-5.13622	-4.85262	0.283594	2.27876	0.030683	1.5131
YER145C	5	TFIID-dominated	1.51221	1.76775	1.5259	1.92058	1.85741	1.88083	1.60195	1.88627	0.284318	0.915537	0.024837	1.6049
YOR071C	15	SAGA/TFIID	-1.57127	-1.65172	-1.66027	-1.20803	-1.51249	-1.30701	-1.62775	-1.34251	0.285239	0.424936	0.044658	1.3501
YNL320W	14	TFIID-dominated	-1.08138	-0.97989	-0.937068	-0.832829	-0.558387	-0.744418	-0.999447	-0.711878	0.28757	-0.490299	0.041657	1.38031
YJL061W	10	TFIID-dominated	-1.49409	-1.27733	-1.35636	-1.14168	-0.975335	-1.13039	-1.37593	-1.08247	0.293458	0.114325	0.024001	1.61977
YML077W	13	TFIID-dominated	-0.591431	-0.512426	-0.481407	-0.330895	-0.0678454	-0.291461	-0.528421	-0.230067	0.298354	-2.11987	0.036159	1.44178
YNL111C	14	TFIID-dominated	-0.193851	-0.157421	-0.00253807	0.138053	0.335475	0.0684403	-0.117937	0.180656	0.298593	-2.46868	0.04574	1.3397
YDR372C	4	TFIID-dominated	0.496108	0.540763	0.695923	0.774547	1.03373	0.820873	0.577598	0.876383	0.298785	-0.190367	0.047018	1.32774
YLR166C	12	TFIID-dominated	-2.10408	-2.02115	-1.78367	-1.76768	-1.60502	-1.63564	-1.96964	-1.66945	0.30019	0.73937	0.046578	1.33182
YNL220W	14	SAGA-dominated	2.02916	1.79028	2.10017	2.27209	2.37434	2.17396	1.9732	2.27346	0.300261	1.18489	0.046443	1.33308
YPR141C	16	TFIID-dominated	-2.44356	-2.24842	-2.46084	-2.1946	-2.0209	-2.03541	-2.38427	-2.08364	0.300638	1.0591	0.026245	1.58095
YNL178W	14	TFIID-dominated	5.20471	5.16543	5.28812	5.47988	5.64783	5.43251	5.21942	5.52007	0.300651	2.46469	0.0198585	1.70205
YOR143C	15	TFIID-dominated	-1.85975	-1.81359	-1.83956	-1.49613	-1.4609	-1.60754	-1.83763	-1.52152	0.316109	0.605516	0.0031786	2.49776
YBR094W	2	TFIID-dominated	-1.53401	-1.75646	-1.66096	-1.35841	-1.15341	-1.45783	-1.65048	-1.32322	0.327261	0.404049	0.047801	1.32056
YJR098C	10	TFIID-dominated	-3.77915	-3.60237	-3.59907	-3.28828	-3.26655	-3.44308	-3.6602	-3.33263	0.327563	1.73666	0.0149807	1.82447
YDL232W	4	TFIID-dominated	0.470191	0.463167	0.506117	0.793282	0.852074	0.778767	0.479825	0.808041	0.328216	-0.307499	0.00029865	3.52484
YMR178W	13	TFIID-dominated	-0.270314	-0.150872	-0.0414338	0.0676698	0.201802	0.253044	-0.154207	0.174172	0.328379	-2.52142	0.0179997	1.74473
YGR109C	7	TFIID-dominated	-3.5734	-3.7565	-3.87773	-3.47214	-3.30562	-3.44389	-3.73587	-3.40722	0.328656	1.76859	0.030085	1.52165
YPL078C	16	TFIID-dominated	1.23919	1.23342	1.28231	1.47609	1.70157	1.56696	1.25164	1.58154	0.329899	0.66133	0.0114206	1.94231
YCL001W	3	TFIID-dominated	0.864944	0.886159	1.09929	1.21366	1.43248	1.19518	0.950131	1.28044	0.330311	0.356642	0.040638	1.39107
YKL009W	11	TFIID-dominated	2.00486	1.90738	2.00848	2.27693	2.47113	2.1701	1.97357	2.30605	0.332484	1.20543	0.031824	1.49725
YPL018W	16	TFIID-dominated	-1.99978	-1.91245	-1.98255	-1.62843	-1.52847	-1.73724	-1.96493	-1.63138	0.333544	0.706094	0.0093646	2.02851
YDR031W	4	TFIID-dominated	-1.23909	-0.882746	-0.871964	-0.697943	-0.708998	-0.573872	-0.997934	-0.660271	0.337663	-0.59887	0.044363	1.35298
YER026C	5	TFIID-dominated	2.10162	2.03852	1.97065	2.26994	2.53809	2.34154	2.03693	2.38319	0.346261	1.2529	0.023238	1.6338
YNL222W	14	TFIID-dominated	-1.95428	-1.60684	-1.67023	-1.48607	-1.2999	-1.39565	-1.74379	-1.39387	0.349913	0.479099	0.034745	1.45911
YDR317W	4	ND	-3.68592	-3.37542	-3.41317	-3.09995	-3.02302	-3.28354	-3.49151	-3.1355	0.356006	1.6487	0.041541	1.38152
YHR167W	8	TFIID-dominated	-1.82139	-1.90945	-1.70185	-1.5244	-1.37678	-1.43936	-1.8109	-1.44685	0.364053	0.532911	0.0071982	2.14278
YOR253W	15	TFIID-dominated	0.672338	0.521363	0.568696	0.788667	1.14199	0.957111	0.587466	0.962589	0.375124	-0.0550077	0.036024	1.44341
YER081W	5	TFIID-dominated	1.26314	0.99363	1.07368	1.58224	1.40504	1.47294	1.11015	1.48674	0.376591	0.572153	0.0155166	1.8092
YBR010W	2	TFIID-dominated	3.42915	3.11872	3.0765	3.58263	3.47341	3.70101	3.20813	3.58568	0.377557	1.84225	0.0413	1.38405
YIL076W	9	TFIID-dominated	0.744986	0.749001	0.815136	1.08619	1.27552	1.11556	0.769708	1.15909	0.389381	0.212991	0.0053391	2.27253
YMR006C	13	SAGA/TFIID	-0.568536	-0.739585	-0.750276	-0.242107	-0.40559	-0.226209	-0.686132	-0.291302	0.39483	-1.77941	0.0088412	2.05349
YMR274C	13	TFIID-dominated	-2.88803	-2.67811	-2.66594	-2.30347	-2.33537	-2.40811	-2.74403	-2.34898	0.395047	1.23204	0.0051151	2.29115
YNL010W	14	TFIID-dominated	1.71553	1.63726	1.71859	1.98816	2.20584	2.09272	1.69046	2.09557	0.405111	1.06734	0.0057647	2.23922
YPL278C	16	TFIID-dominated	-4.4485	-4.49702	-4.38193	-4.01783	-3.92174	-4.16423	-4.44248	-4.0346	0.407884	2.01242	0.008563	2.06737
YBL064C	2	SAGA-dominated	-1.12382	-0.883968	-0.991789	-0.682465	-0.510832	-0.573604	-0.999858	-0.588967	0.410891	-0.763741	0.0077372	2.11142
YOR019W	15	TFIID-dominated	-4.7563	-4.86244	-4.85243	-4.3432	-4.57043	-4.31864	-4.82373	-4.41076	0.412968	2.14103	0.0115801	1.93629
YBR089C-A	2	ND	0.376701	0.199618	0.1773	0.609419	0.808447	0.595763	0.251206	0.671209	0.420003	-0.575165	0.0127979	1.89286
YJL006C	10	TFIID-dominated	-2.45582	-2.48968	-2.39322	-2.0964	-1.83484	-2.13282	-2.44624	-2.02135	0.424887	1.01532	0.0196396	1.70687
YHR052W	8	TFIID-dominated	0.983986	0.793462	0.759273	1.24012	1.47429	1.11217	0.845573	1.27553	0.429954	0.351094	0.035257	1.45275
YAL067C	1	TFIID-dominated	-4.55228	-4.54824	-4.2746	-4.13292	-3.79614	-4.1362	-4.45837	-4.02175	0.43662	2.00782	0.04956	1.30487
YDR042C	4	TFIID-dominated	-5.28117	-5.25744	-5.07346	-4.6129	-5.03644	-4.65125	-5.20402	-4.76686	0.437159	2.25304	0.049359	1.30663
YLL062C	12	TFIID-dominated	-1.97132	-1.78266	-1.85164	-1.60311	-1.21426	-1.47263	-1.86854	-1.43	0.438541	0.516016	0.035702	1.44731
YAR047C	1	TFIID-dominated	-5.54185	-5.15239	-5.59163	-5.07642	-4.82589	-5.05126	-5.42862	-4.98452	0.444102	2.31746	0.049276	1.30736
YMR319C	13	TFIID-dominated	-0.524066	-0.661126	-0.624174	-0.0676039	-0.397297	-0.0102383	-0.603122	-0.15838	0.444742	-2.65854	0.031203	1.5058
YBR131C-A	2	ND	-3.5871	-3.83743	-3.56859	-3.18592	-3.04516	-3.40628	-3.66437	-3.21245	0.451922	1.68368	0.031636	1.49982
YGR180C	7	SAGA/TFIID	1.56413	1.72701	1.7419	2.10273	2.2986	2.09085	1.67768	2.16406	0.48638	1.11374	0.0065154	2.18606
YLR146C	12	TFIID-dominated	-1.06654	-1.24453	-1.20093	-0.713655	-0.473162	-0.856557	-1.17067	-0.681125	0.489541	-0.554009	0.02476	1.60625
YCR098C	3	ND	-5.54505	-5.73213	-5.3067	-5.07525	-5.03644	-4.9405	-5.52796	-5.0174	0.510564	2.32694	0.0117589	1.92963
YMR244W	13	ND	-5.48023	-5.58864	-5.73058	-5.077	-5.26879	-4.88439	-5.59982	-5.07673	0.523087	2.3439	0.021963	1.65831
YOR313C	15	ND	-5.41966	-5.25985	-5.04565	-4.66548	-4.66616	-4.78079	-5.24172	-4.70415	0.537573	2.23393	0.0062805	2.20201
YLL054C	12	TFIID-dominated	-3.36849	-3.27666	-3.44244	-2.80568	-2.67279	-2.98593	-3.36253	-2.82147	0.541064	1.49645	0.0090189	2.04485
YJR094C	10	TFIID-dominated	-4.80093	-4.70008	-4.27777	-4.07876	-3.87144	-4.19885	-4.59293	-4.04968	0.543241	2.01781	0.041965	1.37711
YBR012C	2	SAGA-dominated	-2.98028	-2.95111	-2.47451	-2.08439	-2.44496	-2.24537	-2.80197	-2.25824	0.543728	1.1752	0.047664	1.32181
YBR148W	2	ND	-5.5547	-5.65701	-6.05106	-5.26898	-5.02939	-5.30683	-5.75426	-5.20173	0.552527	2.37899	0.027377	1.56261
YBR240C	2	SAGA/TFIID	-5.41745	-5.20299	-5.38962	-4.96315	-4.65413	-4.71555	-5.33669	-4.77761	0.559081	2.25629	0.0106003	1.97468
YBL029W	2	TFIID-dominated	-2.56606	-2.04135	-1.89257	-1.55395	-1.74424	-1.52366	-2.16666	-1.60728	0.559379	0.684622	0.039257	1.40608
YLR232W	12	SAGA/TFIID	-0.455105	-0.508249	-0.214561	0.0379006	0.402503	0.0983327	-0.392638	0.179579	0.572217	-2.47731	0.022839	1.64132
YHL028W	8	SAGA-dominated	-2.49975	-2.67355	-2.57762	-1.71956	-2.34004	-1.91099	-2.58364	-1.9902	0.593437	0.992914	0.04852	1.31408
YML123C	13	SAGA/TFIID	2.32575	2.19068	2.26741	3.09218	2.75469	2.74662	2.26128	2.8645	0.603217	1.51828	0.0145024	1.83856
YDR481C	4	TFIID-dominated	0.650451	0.620415	0.786699	1.26135	1.49397	1.13424	0.685855	1.29652	0.610665	0.374645	0.0110439	1.95688
YHR049W	8	TFIID-dominated	0.666267	0.734803	0.5197	1.13674	1.64893	1.11689	0.640256	1.30085	0.660596	0.379457	0.044379	1.35282
YGR234W	7	SAGA/TFIID	1.8538	1.91641	2.10556	2.87753	2.28009	2.75807	1.95859	2.63856	0.679972	1.39975	0.035959	1.44419
YPL019C	16	TFIID-dominated	0.565341	0.590848	0.94284	1.49333	1.61635	1.31648	0.699676	1.47539	0.77571	0.561093	0.0062794	2.20208
YGR108W	7	SAGA/TFIID	-1.05038	-1.14198	-0.90557	-0.150135	-0.286905	-0.266928	-1.03265	-0.234656	0.797989	-2.09138	0.00048189	3.31705
YLL053C	12	SAGA-dominated	-2.859	-2.92294	-2.58761	-1.83894	-2.15501	-1.85942	-2.78985	-1.95112	0.838727	0.964304	0.0051814	2.28555
YBR093C	2	SAGA/TFIID	0.326983	0.309139	0.501356	1.37047	1.57206	1.1397	0.37916	1.36074	0.981585	0.444397	0.0049845	2.30238
YLL052C	12	SAGA-dominated	-3.15968	-3.19758	-2.85639	-2.00327	-2.37447	-1.8754	-3.07122	-2.08438	0.986836	1.05962	0.0095409	2.02041
YOL013W-B	15	ND	-8.01493	-7.73101	-6.82661	-6.65846	-6.31811	-6.37071	-7.52419	-6.44909	1.07509	2.6891	0.029922	1.52401
YBL107W-A	2	ND	-1.17985	-2.06104	-2.18003	-0.476366	-0.812293	-0.712716	-1.80697	-0.667125	1.13985	-0.583971	0.0164213	1.78459
YHR126C	8	ND	-7.41526	-8.91665	-8.62163	-6.85662	-7.01247	-7.36823	-8.31784	-7.07911	1.23874	2.82357	0.047645	1.32198
YLL066W-B	12	ND	-8.41526	-8.10062	-8.62163	0	0	0	-8.37917	0	8.37917	#NUM!	5.2583e-08	7.27915
YNL337W	14	ND	-8.43887	-10.9166	-9.64328	0	0	0	-9.66627	0	9.66627	#NUM!	2.4488e-07	6.61105

## Sheet: Significant and log2>=0.5
Gene	Standard Name	Chromosome	SAGA or TFIID dominated	Control 1 normalized to 1 CDS median	Control 2 normalized to 1 CDS median	Control 3 normalized to 1 CDS median	Tripentadecanoin 1 normalized to 1 CDS median	Tripentadecanoin 2 normalized to 1 CDS median	Tripentadecanoin 3 normalized to 1 CDS median	Average Control	Average Tripentadecanoin	Average Tripentadecanoin - Average Control	ttest pvalue	-LOG10 ttest pvalue
YKR032W	YKR032W	11	TFIID-dominated	0	0	0	-8.64798	-9.21643	-8.70509	0	-8.8565	-8.8565	3.2915e-08	7.48261
YDR220C	YDR220C	4	ND	-8.43887	-8.10062	-8.32135	-9.64798	-10.2164	-9.68029	-8.28695	-9.84823	-1.56129	0.00123972	2.90668
YNL285W	YNL285W	14	TFIID-dominated	-7.67011	-7.58259	-7.4661	-9.64798	-9.21643	-8.10355	-7.57293	-8.98932	-1.41639	0.0159758	1.79654
YML132W	COS3	13	TFIID-dominated	-6.53547	-5.38956	-5.3862	-7.34285	-6.80943	-7.37816	-5.77041	-7.17681	-1.4064	0.049098	1.30894
YDR384C	ATO3	4	SAGA/TFIID	1.26035	1.23121	1.05384	0.163874	0.267751	0.13752	1.1818	0.189715	-0.992084	0.00041581	3.38111
YDL124W	YDL124W	4	SAGA-dominated	1.42772	1.74338	1.77368	0.764817	0.768491	0.901471	1.64826	0.811593	-0.836667	0.0042615	2.37044
YNL036W	NCE103	14	SAGA-dominated	-0.074071	0.203712	0.317402	-0.749192	-0.58082	-0.712814	0.149014	-0.680942	-0.829956	0.0055153	2.25843
YJR151W-A	YJR151W-A	10	ND	-5.91759	-5.77408	-6.04565	-6.4936	-7.01247	-6.69574	-5.91244	-6.73394	-0.821497	0.0057411	2.241
YMR135W-A	YMR135W-A	13	TFIID-dominated	-4.87177	-4.77466	-4.72841	-5.1698	-5.87909	-5.69496	-4.79161	-5.58128	-0.789668	0.0127229	1.89541
YOL059W	GPD2	15	SAGA-dominated	1.71617	1.62346	1.71752	0.654824	1.44097	0.694834	1.68572	0.930208	-0.755509	0.030124	1.52109
YOR374W	ALD4	15	SAGA-dominated	-1.01132	-0.503115	-0.600066	-1.28811	-1.60122	-1.47238	-0.704833	-1.45391	-0.749073	0.0199218	1.70067
YDR015C	YDR015C	4	ND	-4.92382	-4.9059	-4.72192	-5.57698	-5.86383	-5.30446	-4.85055	-5.58176	-0.73121	0.0086825	2.06136
YIL012W	YIL012W	9	ND	-5.68592	-5.99897	-5.4649	-6.08169	-6.65299	-6.5131	-5.7166	-6.41593	-0.699333	0.042464	1.37198
YPL230W	USV1	16	SAGA-dominated	-3.21215	-2.80747	-2.82448	-3.81635	-3.81485	-3.30312	-2.94803	-3.64478	-0.696743	0.031216	1.50562
YNL143C	YNL143C	14	TFIID-dominated	-4.48176	-4.74109	-4.87552	-5.34285	-5.42751	-5.37319	-4.69946	-5.38118	-0.681723	0.043676	1.35976
YMR251W	GTO3	13	TFIID-dominated	-4.51149	-4.05955	-4.20037	-4.9024	-5.24067	-4.64636	-4.25714	-4.92981	-0.672674	0.033603	1.47362
YGR097W	ASK10	7	ND	-1.09753	-1.11917	-1.11923	-1.67942	-1.72951	-1.94027	-1.11198	-1.78307	-0.671086	0.0085229	2.06941
YGR043C	NQM1	7	SAGA-dominated	-3.6744	-3.58574	-3.18052	-3.93219	-4.15449	-4.09106	-3.48022	-4.05925	-0.579026	0.041643	1.38046
YKL051W	SFK1	11	SAGA/TFIID	-0.528824	-0.559039	-0.535294	-1.15544	-1.24275	-0.960304	-0.541052	-1.1195	-0.578448	0.00120305	2.91972
YMR096W	SNZ1	13	SAGA-dominated	2.10628	1.95064	2.09892	1.54456	1.45158	1.44276	2.05194	1.47963	-0.57231	0.0009638	3.01601
YER088C-A	YER088C-A	5	ND	-0.298855	-0.436418	-0.853668	-1.19119	-1.01741	-1.09354	-0.529647	-1.10071	-0.571067	0.04082	1.38913
YLR342W-A	YLR342W-A	12	ND	-2.45075	-2.32899	-2.31035	-2.83696	-3.12152	-2.81062	-2.36336	-2.92303	-0.55967	0.0042169	2.37501
YBR144C	YBR144C	2	TFIID-dominated	-6.54185	-6.44618	-6.62971	-7.34285	-6.8338	-7.09943	-6.53925	-7.09203	-0.55278	0.0169033	1.77203
YML100W-A	YML100W-A	13	TFIID-dominated	-3.63987	-3.42322	-3.21576	-4.1845	-3.8654	-3.86214	-3.42629	-3.97068	-0.544394	0.031818	1.49733
YCR061W	TVS1	3	TFIID-dominated	-2.08518	-2.26247	-2.38491	-2.78336	-2.79097	-2.72074	-2.24419	-2.76502	-0.520833	0.0077787	2.10909
YGR096W	TPC1	7	TFIID-dominated	-1.86919	-1.84746	-2.05113	-2.56301	-2.41821	-2.3436	-1.92259	-2.44161	-0.519014	0.0048394	2.31521
YLR120W-A	YLR120W-A	12	ND	-1.60542	-1.36039	-1.25783	-1.94879	-2.09518	-1.73218	-1.40788	-1.92538	-0.517505	0.025496	1.59353
YCL048W-A	YCL048W-A	3	ND	-5.54505	-5.32409	-5.04835	-5.85863	-5.69054	-5.88174	-5.30583	-5.8103	-0.504472	0.045025	1.34655
YCR098C	GIT1	3	ND	-5.54505	-5.73213	-5.3067	-5.07525	-5.03644	-4.9405	-5.52796	-5.0174	0.510564	0.0117589	1.92963
YMR244W	YMR244W	13	ND	-5.48023	-5.58864	-5.73058	-5.077	-5.26879	-4.88439	-5.59982	-5.07673	0.523087	0.021963	1.65831
YOR313C	SPS4	15	ND	-5.41966	-5.25985	-5.04565	-4.66548	-4.66616	-4.78079	-5.24172	-4.70415	0.537573	0.0062805	2.20201
YLL054C	YLL054C	12	TFIID-dominated	-3.36849	-3.27666	-3.44244	-2.80568	-2.67279	-2.98593	-3.36253	-2.82147	0.541064	0.0090189	2.04485
YJR094C	IME1	10	TFIID-dominated	-4.80093	-4.70008	-4.27777	-4.07876	-3.87144	-4.19885	-4.59293	-4.04968	0.543241	0.041965	1.37711
YBR012C	YBR012C	2	SAGA-dominated	-2.98028	-2.95111	-2.47451	-2.08439	-2.44496	-2.24537	-2.80197	-2.25824	0.543728	0.047664	1.32181
YBR148W	YSW1	2	ND	-5.5547	-5.65701	-6.05106	-5.26898	-5.02939	-5.30683	-5.75426	-5.20173	0.552527	0.027377	1.56261
YBR240C	THI2	2	SAGA/TFIID	-5.41745	-5.20299	-5.38962	-4.96315	-4.65413	-4.71555	-5.33669	-4.77761	0.559081	0.0106003	1.97468
YBL029W	YBL029W	2	TFIID-dominated	-2.56606	-2.04135	-1.89257	-1.55395	-1.74424	-1.52366	-2.16666	-1.60728	0.559379	0.039257	1.40608
YLR232W	YLR232W	12	SAGA/TFIID	-0.455105	-0.508249	-0.214561	0.0379006	0.402503	0.0983327	-0.392638	0.179579	0.572217	0.022839	1.64132
YHL028W	WSC4	8	SAGA-dominated	-2.49975	-2.67355	-2.57762	-1.71956	-2.34004	-1.91099	-2.58364	-1.9902	0.593437	0.04852	1.31408
YML123C	PHO84	13	SAGA/TFIID	2.32575	2.19068	2.26741	3.09218	2.75469	2.74662	2.26128	2.8645	0.603217	0.0145024	1.83856
YDR481C	PHO8	4	TFIID-dominated	0.650451	0.620415	0.786699	1.26135	1.49397	1.13424	0.685855	1.29652	0.610665	0.0110439	1.95688
YHR049W	FSH1	8	TFIID-dominated	0.666267	0.734803	0.5197	1.13674	1.64893	1.11689	0.640256	1.30085	0.660596	0.044379	1.35282
YGR234W	YHB1	7	SAGA/TFIID	1.8538	1.91641	2.10556	2.87753	2.28009	2.75807	1.95859	2.63856	0.679972	0.035959	1.44419
YPL019C	VTC3	16	TFIID-dominated	0.565341	0.590848	0.94284	1.49333	1.61635	1.31648	0.699676	1.47539	0.77571	0.0062794	2.20208
YGR108W	CLB1	7	SAGA/TFIID	-1.05038	-1.14198	-0.90557	-0.150135	-0.286905	-0.266928	-1.03265	-0.234656	0.797989	0.00048189	3.31705
YLL053C	YLL053C	12	SAGA-dominated	-2.859	-2.92294	-2.58761	-1.83894	-2.15501	-1.85942	-2.78985	-1.95112	0.838727	0.0051814	2.28555
YBR093C	PHO5	2	SAGA/TFIID	0.326983	0.309139	0.501356	1.37047	1.57206	1.1397	0.37916	1.36074	0.981585	0.0049845	2.30238
YLL052C	AQY2	12	SAGA-dominated	-3.15968	-3.19758	-2.85639	-2.00327	-2.37447	-1.8754	-3.07122	-2.08438	0.986836	0.0095409	2.02041
YOL013W-B	YOL013W-B	15	ND	-8.01493	-7.73101	-6.82661	-6.65846	-6.31811	-6.37071	-7.52419	-6.44909	1.07509	0.029922	1.52401
YBL107W-A	YBL107W-A	2	ND	-1.17985	-2.06104	-2.18003	-0.476366	-0.812293	-0.712716	-1.80697	-0.667125	1.13985	0.0164213	1.78459
YHR126C	ANS1	8	ND	-7.41526	-8.91665	-8.62163	-6.85662	-7.01247	-7.36823	-8.31784	-7.07911	1.23874	0.047645	1.32198
YLL066W-B	YLL066W-B	12	ND	-8.41526	-8.10062	-8.62163	0	0	0	-8.37917	0	8.37917	5.2583e-08	7.27915
YNL337W	YNL337W	14	ND	-8.43887	-10.9166	-9.64328	0	0	0	-9.66627	0	9.66627	2.4488e-07	6.61105
