# Supplementary material for: A rare natural lipid induces neuroglobin expression to prevent amyloid oligomers toxicity and retinal neurodegeneration
Source: Aging Cell. 2022 Jun 3;21(7):e13645. doi: 10.1111/acel.13645 (PMC9282837; doi:10.1111/acel.13645)
Supplement: Supplementary file 5 — Table S2 [file ACEL-21-e13645-s006.xlsx]

## Sheet: Sheet1
GOID	TERM	CORRECTED_PVALUE	UNCORRECTED_PVALUE	NUM_LIST_ANNOTATIONS	LIST_SIZE	TOTAL_NUM_ANNOTATIONS	POPULATION_SIZE	FDR_RATE	EXPECTED_FALSE_POSITIVES	ANNOTATED_GENES
GO:0006797	polyphosphate metabolic process	0.00803283	3.89943e-05	3	33	15	7166	0.06	0.06	PHO84, PHO5, VTC3
GO:0072524	pyridine-containing compound metabolic process	0.0141165	6.85265e-05	5	33	96	7166	0.03	0.06	ALD4, NQM1, SNZ1, PHO8, GPD2
GO:0034599	cellular response to oxidative stress	0.0247528	0.000120159	5	33	108	7166	0.02	0.06	ASK10, NCE103, NQM1, YHB1, YDL124W
GO:0006979	response to oxidative stress	0.0492626	0.000239139	5	33	125	7166	0.045	0.18	NCE103, ASK10, NQM1, YHB1, YDL124W
